# Supplementary material for: Acceptor Stem Differences Contribute to Species-Specific Use of Yeast and Human tRNASer
Source: Genes (Basel). 2018 Dec 7;9(12):612. doi: 10.3390/genes9120612 (PMC6316282; doi:10.3390/genes9120612)
Supplement: Supplementary file 1 [file genes-09-00612-s001.zip]

Archive with 3 entries (3 files):
- Berg et al. - Supplemental Data.docx
- Supplemental File 1 - SerRS_coevolution_sequences.fasta
- Supplemental File 2 - SerRS_coevolution_mutualinformationoutput.txt
