# Supplementary material for: Acceptor Stem Differences Contribute to Species-Specific Use of Yeast and Human tRNASer
Source: Genes (Basel). 2018 Dec 7;9(12):612. doi: 10.3390/genes9120612 (PMC6316282; doi:10.3390/genes9120612)
Supplement: Supplementary file 1 [file genes-09-00612-s001.zip › Supplemental File 2 - SerRS_coevolution_mutualinformationoutput.txt]

#  ~/bin/MIpToolset_v1.4/MIp.pl -i uniref50\ cut.fsa -o trna -p 4L87.pdb -t 550545083  -d T -c A -a 2
count_start
pos	A	C	D	E	F	G	H	I	K	L	M	N	P	Q	R	S	T	V	W	Y	entropy
2	gap
3	gap
4	gap
5	gap
6	gap
7	gap
8	gap
9	gap
10	gap
11	gap
12	7	0	5	2	9	1	0	117	20	48	1	1	2	0	3	2	0	26	0	0	0.553785
13	3	0	1	7	1	20	1	5	17	8	0	2	0	0	172	4	2	1	0	0	0.407606
14	11	0	22	111	0	21	0	0	16	4	0	17	1	23	6	7	5	0	0	0	0.626068
15	2	0	27	18	0	2	20	1	10	3	0	130	0	7	6	7	7	1	0	3	0.579507
16	12	0	4	5	7	3	0	7	9	22	1	0	135	7	7	9	11	5	0	0	0.596378
17	23	0	72	109	0	4	2	2	9	1	1	4	2	7	2	1	3	2	0	0	0.540662
18	37	0	6	34	5	5	1	27	21	51	2	2	0	6	9	3	8	18	4	5	0.805339
19	4	2	1	0	33	0	0	62	0	19	3	1	1	0	1	1	3	108	0	5	0.529246
20	16	0	19	15	2	1	2	7	80	3	3	2	0	11	75	0	1	4	0	3	0.638092
21	38	0	15	63	0	1	2	2	40	5	0	13	0	26	22	4	12	1	0	0	0.713646
22	58	1	9	4	0	21	0	4	19	12	3	40	0	3	9	49	11	1	0	0	0.730878
23	14	10	1	12	0	1	1	31	9	98	6	5	0	31	1	4	4	14	1	1	0.687691
24	39	1	3	35	1	5	1	7	58	8	0	9	1	19	37	11	7	2	0	0	0.747210
25	18	0	20	13	1	2	2	5	69	3	1	26	0	4	54	11	12	2	0	1	0.720303
26	0	0	0	1	0	0	2	1	63	4	0	1	0	2	167	2	1	0	0	0	0.295342
27	9	1	6	6	27	108	10	4	15	1	0	30	0	5	8	8	0	1	0	5	0.663214
28	gap
29	gap
30	gap
31	gap
32	gap
33	gap
34	gap
35	gap
36	gap
37	gap
38	gap
39	gap
40	gap
41	gap
42	gap
43	gap
44	gap
45	gap
46	gap
47	gap
48	gap
49	gap
50	gap
51	gap
52	gap
53	gap
54	gap
55	gap
56	gap
57	gap
58	gap
59	gap
60	gap
61	gap
62	gap
63	gap
64	gap
65	gap
66	gap
67	gap
68	gap
69	gap
70	gap
71	gap
72	gap
73	gap
74	gap
75	gap
76	gap
77	gap
78	gap
79	gap
80	gap
81	gap
82	gap
83	gap
84	gap
85	gap
86	gap
87	gap
88	gap
89	gap
90	gap
91	gap
92	gap
93	gap
94	gap
95	gap
96	gap
97	gap
98	gap
99	gap
100	gap
101	gap
102	gap
103	gap
104	gap
105	gap
106	gap
107	gap
108	gap
109	gap
110	gap
111	gap
112	gap
113	gap
114	gap
115	gap
116	gap
117	gap
118	gap
119	gap
120	gap
121	gap
122	gap
123	gap
124	gap
125	gap
126	gap
127	gap
128	gap
129	gap
130	gap
131	gap
132	gap
133	gap
134	20	2	5	25	2	7	7	3	19	16	6	6	1	32	35	19	19	6	13	1	0.884363
135	1	1	0	0	9	0	0	98	0	65	5	0	0	0	0	0	1	59	0	5	0.470892
136	1	0	0	1	0	28	0	0	0	0	0	0	212	0	0	1	0	1	0	0	0.153786
137	3	0	0	0	0	1	0	0	0	2	3	223	0	6	0	3	3	0	0	0	0.150747
138	0	0	5	0	7	0	4	72	1	80	19	2	17	0	2	0	3	29	0	3	0.608090
139	9	1	0	0	2	0	0	24	0	47	3	0	112	2	0	5	18	19	0	2	0.564134
140	33	1	55	4	6	0	81	2	6	16	0	3	0	3	4	22	0	2	3	3	0.668518
141	12	0	56	60	0	0	0	0	15	1	2	6	69	1	3	16	3	0	0	0	0.608168
142	5	1	81	24	1	11	2	2	6	3	1	3	1	3	8	76	15	1	0	0	0.635958
143	20	3	2	0	0	0	0	5	0	1	3	0	0	0	0	6	25	179	0	0	0.336004
144	2	0	0	0	1	0	1	2	6	3	0	0	220	1	1	0	0	7	0	0	0.170010
145	7	0	34	25	5	0	2	52	4	7	2	5	8	1	5	2	3	73	0	9	0.713416
146	2	4	1	0	0	209	0	0	0	0	0	0	0	0	0	28	0	0	0	0	0.170363
147	12	0	17	29	3	23	2	3	62	12	4	19	21	7	5	10	9	6	0	0	0.819792
148	5	0	116	30	0	21	0	0	3	0	0	16	0	1	2	31	18	1	0	0	0.558651
149	10	0	66	140	1	2	1	0	4	0	0	0	4	3	0	12	1	0	0	0	0.416364
150	gap
151	gap
152	gap
153	11	0	1	0	5	1	1	0	1	1	0	214	1	1	0	6	0	0	0	1	0.202222
154	5	0	0	17	3	5	1	14	37	9	1	0	9	11	20	1	2	108	1	0	0.643409
155	0	1	1	88	1	0	0	22	2	14	1	0	12	6	0	0	15	81	0	0	0.552462
156	2	0	2	16	1	1	4	76	1	45	3	0	0	2	3	0	2	84	0	2	0.554416
157	5	0	2	14	2	3	10	1	60	0	2	0	0	1	119	12	3	1	1	8	0.549563
158	3	0	1	22	10	2	1	4	31	0	2	1	2	13	56	10	56	20	0	10	0.739682
159	1	2	2	18	22	4	11	4	8	2	0	2	1	2	1	2	2	47	104	9	0.648086
160	5	0	1	2	2	206	1	2	4	3	1	4	1	1	1	2	4	2	2	0	0.283833
161	8	0	25	61	5	4	1	0	39	0	0	14	21	10	4	15	31	5	0	1	0.755710
162	16	8	11	15	4	2	2	26	31	16	3	4	72	6	6	0	4	18	0	0	0.784774
163	gap
164	gap
165	gap
166	gap
167	21	1	2	1	5	8	1	18	12	12	1	1	122	0	4	4	5	23	0	3	0.627943
168	7	1	0	8	1	0	2	9	109	39	0	0	7	4	35	1	3	5	1	12	0.616847
169	8	0	92	13	0	8	8	0	1	4	0	20	37	6	0	40	2	0	0	5	0.650174
170	0	0	0	0	1	0	235	0	0	0	0	0	0	1	0	0	0	0	0	7	0.061132
171	10	0	4	8	15	0	13	20	0	31	5	2	0	5	0	3	5	74	34	15	0.749601
172	12	0	75	117	0	1	0	1	1	1	1	0	0	16	0	3	11	5	0	0	0.476666
173	1	0	0	0	0	0	0	75	0	150	5	0	1	0	0	0	1	10	0	1	0.321262
174	37	2	0	0	0	115	1	14	0	31	19	2	2	0	1	4	4	12	0	0	0.571339
175	7	0	4	114	0	5	3	3	22	10	2	9	7	9	8	8	18	12	1	2	0.691541
176	21	0	25	18	2	12	2	7	39	15	12	19	1	5	33	25	5	1	0	2	0.842814
177	2	0	1	0	10	0	8	12	0	169	3	10	0	4	3	2	4	13	1	2	0.446899
178	5	0	88	4	1	98	3	2	6	4	0	24	2	3	3	1	0	0	0	0	0.518709
179	4	0	3	1	4	41	1	73	0	64	21	3	0	2	2	3	4	2	13	3	0.654515
180	20	1	3	1	17	3	0	74	0	59	23	2	1	0	0	0	1	23	4	12	0.665673
181	4	0	201	20	4	1	0	0	0	3	0	8	1	0	1	0	1	0	0	0	0.252283
182	9	0	4	7	85	9	0	18	1	38	17	3	13	2	2	5	14	9	3	5	0.753836
183	gap
184	gap
185	gap
186	123	0	0	0	0	14	0	3	0	0	0	2	0	0	5	26	24	47	0	0	0.489485
187	4	0	0	11	0	2	1	3	162	2	1	9	0	7	32	1	1	8	0	0	0.435308
188	4	0	0	0	1	0	0	60	1	42	10	2	0	0	0	1	17	106	0	0	0.501013
189	83	4	0	0	0	6	1	1	0	0	1	0	0	0	0	127	18	3	0	0	0.393614
190	1	0	0	0	0	229	0	0	4	0	0	0	0	7	1	2	0	0	0	0	0.104567
191	47	0	0	0	11	9	17	0	0	0	0	8	3	1	3	134	9	0	0	2	0.499805
192	1	0	0	0	0	41	2	0	10	1	4	2	0	1	177	5	0	0	0	0	0.319421
193	4	0	0	0	183	33	0	0	0	0	2	1	0	0	0	13	2	0	3	3	0.306905
194	19	1	0	0	7	3	0	6	0	2	1	1	9	1	0	13	8	36	4	133	0.549398
195	8	3	0	0	69	0	1	11	0	17	3	0	0	0	0	0	9	41	0	82	0.571858
196	0	0	0	0	8	1	2	3	0	190	5	1	0	1	2	0	1	4	2	24	0.315228
197	0	1	0	1	8	2	1	4	130	11	13	0	0	4	34	5	19	8	1	2	0.571560
198	3	0	6	2	0	137	1	0	10	0	0	75	0	1	5	4	0	0	0	0	0.398667
199	28	0	72	56	1	5	4	1	11	6	2	3	16	12	3	4	1	7	5	7	0.740062
200	39	0	0	0	1	106	0	22	0	63	7	0	0	0	0	0	1	5	0	0	0.483497
201	151	1	0	0	3	0	0	0	0	3	4	0	1	0	0	5	2	74	0	0	0.333300
202	8	0	1	5	21	0	1	10	25	64	7	1	0	11	78	0	2	1	5	4	0.667924
203	0	0	0	0	2	0	0	3	0	224	7	0	0	0	0	0	1	4	0	3	0.139482
204	4	0	14	137	0	1	16	1	0	4	1	20	0	28	4	6	0	6	1	1	0.539853
205	0	0	0	2	24	1	4	8	0	46	19	2	0	28	84	5	1	0	9	11	0.668070
206	221	0	0	0	0	7	0	0	0	0	0	0	0	0	0	14	0	2	0	0	0.131828
207	0	0	0	0	0	0	0	29	0	194	2	0	0	0	0	0	0	19	0	0	0.224859
208	12	2	0	1	10	11	0	91	1	33	16	0	1	12	1	7	12	27	3	4	0.710545
209	14	1	6	2	2	0	3	0	7	5	10	60	0	68	37	18	8	1	2	0	0.693075
210	1	0	0	0	107	0	5	0	0	22	2	0	0	0	0	0	0	0	18	89	0.427336
211	103	1	0	0	13	19	0	1	0	10	66	0	0	0	0	2	13	14	0	2	0.550013
212	3	1	0	0	16	0	0	35	1	142	21	0	0	2	6	0	2	15	0	0	0.475278
213	4	0	155	16	0	3	2	1	9	0	0	13	0	16	9	15	1	0	0	0	0.474873
214	gap
215	21	1	1	0	1	1	26	12	1	101	22	8	0	4	2	3	24	16	0	0	0.658337
216	23	0	5	12	1	8	5	24	10	12	6	13	0	12	27	18	22	41	0	5	0.867753
217	27	0	14	57	1	9	0	0	51	2	1	8	1	23	17	24	6	3	0	0	0.733284
218	13	0	12	19	6	2	35	0	79	1	2	22	0	17	35	1	0	0	0	0	0.681913
219	5	0	7	3	0	211	1	0	3	1	0	8	1	0	1	2	1	0	0	0	0.226805
220	0	0	0	0	116	0	1	1	0	1	1	1	0	0	0	0	1	0	2	120	0.292776
221	3	0	4	32	2	0	3	23	7	11	4	6	0	9	10	10	97	22	0	1	0.698939
222	4	1	4	81	7	1	0	8	2	24	3	0	93	4	0	0	1	6	0	5	0.570732
223	2	6	0	0	15	0	3	54	0	35	35	1	0	1	1	0	9	72	3	7	0.651697
224	6	1	1	5	10	2	2	47	3	31	7	9	0	17	2	32	16	20	6	27	0.831978
225	15	1	0	0	0	1	0	0	0	11	0	0	115	0	0	4	56	41	0	0	0.472561
226	0	0	0	0	0	0	0	0	0	0	0	0	243	0	0	0	1	0	0	0	0.008886
227	10	1	23	5	47	0	11	9	0	29	0	2	0	5	0	12	12	43	1	34	0.769756
228	1	0	0	0	28	0	0	30	0	107	57	0	4	0	0	0	0	13	1	3	0.510753
229	34	1	0	0	0	0	0	30	0	15	28	1	0	0	0	0	2	133	0	0	0.456458
230	0	0	2	1	1	4	6	0	53	6	0	61	0	2	96	4	7	1	0	0	0.537592
231	7	0	24	45	0	13	3	1	40	0	0	6	15	6	36	26	14	1	0	7	0.779130
232	22	0	35	87	13	0	6	0	23	1	0	9	0	11	14	15	6	2	0	0	0.695344
233	61	7	0	0	7	0	1	19	0	3	9	1	5	2	0	36	36	52	0	5	0.688588
234	7	0	0	4	15	3	0	5	0	73	105	0	1	0	0	2	0	16	0	13	0.532475
235	20	0	3	37	41	2	0	10	6	6	6	0	0	21	4	6	30	14	2	36	0.801643
236	28	0	2	13	0	167	1	0	16	0	0	11	0	0	0	4	1	1	0	0	0.386189
237	22	14	0	0	0	2	1	5	0	4	10	2	0	0	0	28	123	33	0	0	0.542279
238	33	0	2	0	0	171	0	5	0	1	6	0	0	0	0	9	12	3	2	0	0.372442
239	3	0	9	5	37	3	18	0	3	0	2	8	3	101	2	9	2	0	1	38	0.642646
240	0	0	3	0	52	2	0	5	0	151	1	8	0	12	1	4	1	1	1	2	0.427001
241	9	0	5	14	0	10	0	0	3	0	0	2	170	0	0	27	3	1	0	0	0.387796
242	9	0	22	16	6	9	5	0	95	4	1	4	1	22	26	3	12	1	7	1	0.721571
243	8	0	12	5	139	42	4	2	4	5	6	2	0	1	3	5	2	1	0	3	0.540725
244	40	0	37	81	1	10	1	1	16	0	2	5	8	5	21	10	2	2	0	2	0.699870
245	7	0	82	102	1	9	2	0	6	1	0	16	2	3	2	7	2	0	0	2	0.541554
246	11	0	87	50	0	0	0	0	0	2	14	11	2	31	0	13	14	8	0	1	0.644798
247	17	1	3	6	0	2	2	27	0	71	19	9	1	25	2	18	12	26	0	3	0.762366
248	3	0	0	1	56	0	0	12	0	0	1	0	0	5	2	1	8	9	3	143	0.443182
249	12	3	0	9	1	1	13	4	89	5	1	4	0	11	37	5	6	4	5	34	0.717115
250	8	12	13	0	2	0	5	54	5	29	8	2	1	0	1	9	34	51	0	10	0.752068
251	14	0	12	64	4	16	4	26	7	13	0	8	6	16	5	12	23	13	0	1	0.829284
252	gap
253	gap
254	gap
255	gap
256	gap
257	gap
258	gap
259	gap
260	gap
261	gap
262	gap
263	gap
264	3	0	107	62	0	4	2	0	3	2	1	12	5	4	6	18	14	0	0	1	0.584697
265	6	0	128	35	1	22	1	0	8	0	0	16	3	6	7	6	3	0	0	2	0.564958
266	3	0	2	0	7	0	5	2	32	152	8	0	0	4	8	1	4	2	1	13	0.492431
267	6	9	1	0	33	8	1	2	0	0	1	7	1	0	4	10	6	6	38	111	0.619320
268	7	0	0	0	4	0	0	0	0	226	6	0	0	1	0	0	0	0	0	0	0.118134
269	23	3	0	0	0	1	0	154	0	3	0	1	0	0	0	5	10	44	0	0	0.395827
270	53	0	0	0	0	91	0	0	0	1	0	0	96	0	0	3	0	0	0	0	0.381584
271	0	0	0	0	0	0	0	0	0	0	0	0	0	1	0	8	235	0	0	0	0.057009
272	135	0	1	0	0	12	0	0	0	1	0	0	0	0	0	95	0	0	0	0	0.296405
273	0	0	1	243	0	0	0	0	0	0	0	0	0	0	0	0	0	0	0	0	0.008886
274	1	0	1	0	1	0	31	23	0	0	0	0	7	45	0	0	2	132	0	1	0.454064
275	26	0	1	0	0	3	0	2	0	2	0	0	141	3	0	33	26	7	0	0	0.459318
276	0	0	0	0	0	0	0	44	0	153	13	1	0	0	0	0	1	32	0	0	0.356928
277	52	5	0	0	3	24	0	9	0	8	5	9	0	0	0	14	87	27	0	1	0.642344
278	69	1	0	1	0	61	0	0	0	1	1	68	9	0	0	31	0	0	0	2	0.525134
279	0	0	0	0	21	0	0	20	6	80	43	0	0	2	2	1	2	1	1	65	0.573112
280	3	2	0	0	27	2	116	0	2	13	1	1	1	1	2	0	0	19	0	54	0.529948
281	58	1	0	1	2	4	0	9	8	3	30	3	0	12	73	27	5	1	0	7	0.684245
282	0	0	107	17	0	55	0	0	3	0	0	52	0	3	2	4	1	0	0	0	0.483968
283	5	1	11	174	0	0	3	1	12	0	0	2	0	15	3	9	6	2	0	0	0.408888
284	2	0	0	2	2	0	1	126	1	8	5	1	1	3	3	1	24	43	20	1	0.545290
285	0	1	0	0	25	0	0	55	0	143	3	0	1	1	0	0	1	14	0	0	0.397429
286	gap
287	gap
288	gap
289	12	0	65	65	0	0	3	0	22	2	4	9	0	32	6	12	9	2	0	1	0.681544
290	1	0	0	1	4	4	1	0	4	223	2	0	0	0	0	0	1	3	0	0	0.156222
291	1	0	0	0	0	0	0	0	0	0	0	0	241	0	0	1	1	0	0	0	0.026640
292	4	1	0	0	5	0	0	56	38	86	9	0	0	6	12	1	1	20	0	5	0.619308
293	3	1	0	0	4	0	5	0	89	13	3	5	0	2	102	4	6	0	0	7	0.516027
294	3	2	0	0	38	0	6	2	1	38	13	0	0	0	1	0	2	10	0	128	0.505114
295	72	25	0	0	6	2	0	4	0	5	8	0	0	4	0	3	53	62	0	0	0.595661
296	115	2	0	0	0	104	0	0	0	0	0	1	0	0	0	17	5	0	0	0	0.348894
297	2	4	2	1	52	0	17	24	1	33	2	1	0	5	2	7	0	13	7	71	0.702703
298	2	0	0	0	0	6	0	0	0	0	0	0	0	0	0	154	82	0	0	0	0.262847
299	12	0	4	5	0	1	21	0	1	4	3	4	112	5	1	26	40	3	2	0	0.610308
300	12	210	0	0	0	0	0	0	0	0	0	12	0	0	0	10	0	0	0	0	0.185719
301	0	0	0	0	219	0	0	0	0	0	0	0	0	0	0	0	0	0	1	24	0.116052
302	0	0	0	0	0	0	0	0	0	0	0	0	0	0	244	0	0	0	0	0	0.000000
303	15	0	0	1	0	0	0	0	42	2	1	0	0	10	105	44	23	0	0	1	0.536292
304	0	0	0	244	0	0	0	0	0	0	0	0	0	0	0	0	0	0	0	0	0.000000
305	186	0	0	0	0	2	2	9	11	1	0	0	0	0	3	6	2	22	0	0	0.324177
306	4	0	1	0	0	225	0	0	0	0	5	1	0	1	0	6	1	0	0	0	0.134540
307	73	0	1	4	0	3	1	0	1	0	0	4	0	0	1	137	18	0	0	1	0.393531
308	gap
309	0	0	0	0	0	238	0	0	0	0	0	2	0	0	2	1	1	0	0	0	0.049436
310	9	0	0	0	0	0	1	9	126	2	0	0	0	4	84	2	6	0	0	1	0.411967
311	4	0	187	26	4	0	1	0	1	1	0	1	0	2	2	2	5	1	0	7	0.330338
312	8	0	3	13	0	0	0	1	0	4	4	9	0	1	0	14	159	28	0	0	0.439100
313	4	0	0	0	0	2	8	0	76	6	0	0	1	3	131	2	1	0	10	0	0.426148
314	0	0	0	0	0	244	0	0	0	0	0	0	0	0	0	0	0	0	0	0	0.000000
315	0	0	0	0	1	2	0	101	0	95	35	0	0	0	0	0	1	8	0	1	0.410563
316	0	0	0	0	67	0	0	58	16	27	6	4	0	4	1	0	0	7	2	52	0.613477
317	0	0	0	0	0	0	0	0	0	0	0	0	0	0	244	0	0	0	0	0	0.000000
318	2	0	0	3	0	10	0	14	0	35	13	2	0	29	0	2	6	128	0	0	0.528947
319	0	0	0	0	0	0	241	0	1	0	0	0	0	0	2	0	0	0	0	0	0.024744
320	4	0	0	28	0	0	4	2	0	0	1	3	0	201	0	0	0	0	0	1	0.227469
321	0	0	0	0	244	0	0	0	0	0	0	0	0	0	0	0	0	0	0	0	0.000000
322	1	0	53	47	2	5	19	0	3	1	4	43	0	13	7	13	19	1	2	11	0.752380
323	0	0	0	0	0	0	0	0	244	0	0	0	0	0	0	0	0	0	0	0	0.000000
324	3	2	0	0	0	0	0	34	0	13	1	0	0	5	0	0	2	183	1	0	0.301819
325	0	0	0	244	0	0	0	0	0	0	0	0	0	0	0	0	0	0	0	0	0.000000
326	0	0	0	1	1	0	0	6	0	69	84	0	0	83	0	0	0	0	0	0	0.409671
327	0	0	2	1	99	0	0	16	0	7	1	2	0	0	0	0	0	97	0	19	0.445915
328	19	8	0	1	0	2	1	29	27	1	1	6	0	16	8	36	6	75	5	3	0.730608
329	0	0	0	0	79	0	0	69	0	39	1	0	0	0	0	0	0	21	4	31	0.526920
330	24	79	1	1	0	0	0	1	0	2	1	2	0	0	0	18	78	37	0	0	0.535766
331	18	1	12	24	0	1	29	1	46	18	1	3	3	5	27	17	34	4	0	0	0.793700
332	24	1	3	7	0	3	0	1	4	0	1	9	179	7	0	3	1	1	0	0	0.374909
333	3	0	60	142	0	4	8	0	4	0	0	6	0	3	0	11	3	0	0	0	0.433923
334	gap
335	gap
336	7	0	53	58	0	3	6	2	38	4	1	8	0	27	6	7	17	7	0	0	0.726128
337	19	2	4	1	0	3	0	0	0	1	0	0	0	0	0	208	3	3	0	0	0.216617
338	13	0	37	36	2	3	2	4	15	10	10	7	7	4	6	5	7	7	48	21	0.846131
339	38	0	36	64	3	1	4	5	47	3	1	6	3	14	7	4	5	3	0	0	0.718593
340	34	2	1	86	7	0	3	17	0	17	29	0	0	6	5	1	0	3	24	9	0.694858
341	0	0	0	0	36	0	110	0	0	68	9	0	0	7	0	0	0	0	0	14	0.462379
342	7	0	36	132	1	0	4	0	5	4	1	8	0	35	2	4	1	1	1	2	0.527558
343	7	1	3	92	12	2	4	3	37	9	2	4	0	8	32	10	4	2	0	12	0.712373
344	3	5	0	0	4	0	0	31	0	117	83	0	0	0	0	0	1	0	0	0	0.402251
345	4	0	0	0	1	1	0	37	3	106	3	1	0	6	16	1	32	28	4	1	0.596999
346	42	0	17	35	0	28	8	1	20	3	0	19	0	8	16	30	13	4	0	0	0.794451
347	7	14	24	7	5	0	14	27	2	16	7	72	0	4	5	4	14	13	3	6	0.815505
348	123	2	0	36	0	1	0	1	0	1	0	3	0	21	0	36	9	11	0	0	0.515252
349	1	5	0	194	0	0	0	1	10	1	3	0	0	2	8	4	4	11	0	0	0.313953
350	24	0	22	94	0	7	4	1	24	0	1	6	0	11	13	21	8	0	5	3	0.700639
351	3	2	0	0	35	0	0	100	0	49	13	0	1	0	0	2	2	35	1	1	0.547800
352	1	10	0	0	29	0	3	8	0	116	20	0	0	0	0	0	0	15	7	35	0.561851
353	6	0	12	18	0	2	0	1	37	2	0	3	0	109	30	10	13	1	0	0	0.600961
354	36	0	20	28	0	25	0	0	36	19	1	2	0	8	19	46	4	0	0	0	0.736067
355	0	0	0	0	3	0	0	1	0	238	1	0	0	0	0	0	0	1	0	0	0.048721
356	1	1	19	72	0	96	0	0	29	0	1	14	0	7	4	0	0	0	0	0	0.527393
357	0	0	0	0	3	0	0	77	0	159	1	0	0	0	0	0	0	4	0	0	0.262722
358	10	2	0	0	0	0	23	1	0	0	0	0	196	0	0	9	2	0	0	1	0.258713
359	1	1	0	0	26	0	4	1	0	1	0	0	0	0	0	0	1	9	0	200	0.234781
360	0	0	0	0	0	0	11	0	1	0	0	1	0	26	205	0	0	0	0	0	0.190168
361	1	0	0	0	2	0	1	32	12	12	2	0	0	5	8	0	13	156	0	0	0.440778
362	2	0	0	0	0	0	0	39	3	51	24	0	0	1	1	3	4	116	0	0	0.487981
363	13	0	34	35	0	4	0	5	8	40	4	46	0	17	8	9	12	8	0	1	0.784115
364	3	9	0	0	0	0	1	64	3	96	28	2	0	1	1	0	8	28	0	0	0.555395
365	30	152	0	0	0	2	1	0	0	0	0	1	11	0	0	16	0	31	0	0	0.406405
366	30	0	3	0	0	8	0	1	0	0	0	0	0	1	0	77	119	5	0	0	0.421509
367	10	0	2	5	3	208	1	2	1	0	0	1	0	3	1	7	0	0	0	0	0.242206
368	16	0	195	27	0	1	0	0	0	0	0	2	0	0	0	3	0	0	0	0	0.239470
369	6	3	0	0	1	0	0	31	0	134	58	0	0	0	0	0	8	3	0	0	0.422817
370	8	0	0	0	0	179	0	0	1	0	0	26	3	0	1	19	7	0	0	0	0.326365
371	43	1	14	4	85	7	8	4	3	6	2	21	7	11	4	9	5	2	0	8	0.756408
372	53	1	0	0	0	24	1	4	5	8	2	6	45	4	0	61	13	16	1	0	0.693516
373	134	0	1	0	0	5	4	0	16	0	2	7	2	20	0	51	2	0	0	0	0.477218
374	94	4	0	3	8	0	5	4	1	0	2	1	0	13	15	36	7	21	2	28	0.682074
375	1	1	1	2	1	0	1	11	149	8	3	0	0	3	58	0	1	0	0	4	0.415454
376	2	5	0	0	0	1	0	3	114	0	4	0	0	16	0	10	87	2	0	0	0.445717
377	1	2	0	0	36	0	8	11	0	10	1	4	0	0	2	0	0	8	3	158	0.435216
378	0	0	242	2	0	0	0	0	0	0	0	0	0	0	0	0	0	0	0	0	0.015869
379	2	3	0	0	6	1	0	108	0	97	5	0	0	0	0	0	8	13	0	1	0.435636
380	0	0	2	239	0	0	0	0	0	1	0	2	0	0	0	0	0	0	0	0	0.040579
381	89	7	0	0	0	8	0	5	0	2	2	0	0	0	0	3	25	102	0	1	0.472296
382	0	0	0	0	5	0	1	0	0	1	0	0	0	0	0	0	0	0	222	15	0.127568
383	19	0	1	0	45	1	0	11	0	58	78	0	0	0	2	15	0	12	0	2	0.600782
384	10	0	0	1	0	2	0	0	0	0	1	0	228	0	1	1	0	0	0	0	0.108086
385	24	0	2	1	4	119	2	1	2	0	0	0	1	1	5	65	8	5	0	4	0.515769
386	gap
387	8	0	24	17	0	86	0	0	27	0	0	49	0	23	4	5	0	0	1	0	0.618046
388	42	2	9	32	0	9	0	5	56	1	3	3	0	4	38	15	24	1	0	0	0.727484
389	0	0	0	0	39	0	1	0	0	0	0	0	0	0	0	0	0	0	45	159	0.302581
390	1	4	0	0	5	41	1	2	13	30	3	1	0	0	134	3	0	2	0	4	0.504625
391	0	0	0	244	0	0	0	0	0	0	0	0	0	0	0	0	0	0	0	0	0.000000
392	2	0	0	0	0	0	0	74	0	41	6	0	0	0	0	1	45	75	0	0	0.497023
393	9	2	0	0	0	11	33	2	0	0	7	1	0	0	0	99	36	44	0	0	0.564944
394	0	0	0	0	0	0	0	0	0	0	0	0	0	0	0	241	3	0	0	0	0.022131
395	27	129	6	0	0	0	0	16	0	3	2	13	0	0	0	2	26	20	0	0	0.528423
396	1	0	1	0	0	4	0	0	0	0	0	0	0	0	0	227	11	0	0	0	0.106604
397	3	1	11	0	2	0	3	4	0	1	1	176	0	3	4	8	7	9	4	7	0.428703
398	2	130	4	0	42	0	0	3	0	20	10	0	0	0	0	1	27	1	0	4	0.497767
399	3	0	2	19	0	42	12	0	6	19	1	0	0	0	10	8	115	2	3	2	0.596189
400	9	0	202	14	0	0	0	0	0	0	0	1	0	0	0	10	7	1	0	0	0.240328
401	5	0	0	0	123	0	0	0	0	0	0	0	0	0	0	0	0	0	17	99	0.325985
402	0	0	0	0	0	0	1	0	0	0	0	0	0	241	0	2	0	0	0	0	0.024744
403	172	1	0	0	0	1	0	0	0	0	0	0	0	0	0	50	20	0	0	0	0.274194
404	0	0	0	1	3	0	1	0	0	2	0	0	0	0	228	1	0	6	0	2	0.118474
405	1	1	1	2	0	4	0	0	5	0	0	7	0	0	216	6	1	0	0	0	0.192758
406	45	0	0	0	3	11	0	4	0	125	32	2	0	1	0	17	2	2	0	0	0.503483
407	3	0	14	10	1	24	2	0	33	6	3	121	0	9	13	5	0	0	0	0	0.587574
408	22	0	0	0	0	1	0	147	0	22	8	0	0	0	0	4	20	20	0	0	0.451051
409	0	0	0	0	0	0	0	0	46	0	0	0	0	1	196	0	1	0	0	0	0.178780
410	0	7	0	2	50	1	6	3	0	4	0	0	0	0	0	3	6	17	2	143	0.462166
411	4	0	3	2	2	24	1	3	75	3	0	0	1	6	111	3	3	2	0	1	0.521962
412	16	0	52	22	0	17	2	10	17	2	1	12	29	13	21	9	13	6	0	2	0.836362
413	gap
414	gap
415	gap
416	gap
417	gap
418	gap
419	7	0	5	28	0	29	0	3	94	0	0	9	11	12	19	17	7	3	0	0	0.685845
420	13	0	0	0	1	2	1	7	37	19	7	19	35	0	12	9	59	22	0	1	0.754125
421	7	0	10	52	4	16	8	3	41	2	1	9	3	27	38	3	4	8	0	8	0.798017
422	1	0	0	0	112	0	8	6	2	30	2	0	7	0	0	0	2	2	3	69	0.504542
423	37	22	0	0	0	0	0	2	0	26	0	0	17	0	0	0	2	138	0	0	0.443381
424	7	2	0	0	1	2	208	0	0	0	0	7	0	0	1	1	0	0	0	15	0.219527
425	6	6	0	0	0	0	0	7	0	4	28	0	0	0	0	9	184	0	0	0	0.311942
426	0	0	0	0	0	0	0	18	0	214	5	1	0	0	0	0	0	6	0	0	0.167131
427	0	0	1	0	0	0	0	0	0	0	0	236	0	0	0	7	0	0	0	0	0.052292
428	34	2	4	0	0	136	0	0	0	0	0	38	0	0	0	30	0	0	0	0	0.418760
429	0	0	0	0	0	0	0	0	0	0	0	0	0	0	0	92	152	0	0	0	0.221182
430	96	4	0	0	0	93	0	0	0	23	9	0	0	0	0	3	1	15	0	0	0.465480
431	gap
432	211	0	0	0	3	5	0	4	0	1	0	0	13	0	0	1	3	3	0	0	0.212382
433	4	3	0	0	0	0	0	35	0	22	5	2	5	0	0	24	87	56	1	0	0.591443
434	6	0	12	13	0	72	0	0	1	0	0	0	75	6	0	30	28	1	0	0	0.587688
435	0	0	0	0	0	0	0	0	0	0	0	0	0	0	244	0	0	0	0	0	0.000000
436	40	5	0	0	2	2	1	34	0	24	13	0	6	0	0	1	80	33	3	0	0.647679
437	0	0	0	0	7	0	0	63	0	114	36	0	1	0	0	0	1	14	6	2	0.476981
438	39	25	1	0	0	0	0	93	0	17	0	0	2	0	0	3	5	59	0	0	0.540329
439	194	21	0	0	2	0	0	1	0	0	3	0	10	0	0	10	1	2	0	0	0.278113
440	0	0	0	0	9	0	0	165	0	47	1	0	0	0	0	0	0	22	0	0	0.314783
441	0	1	0	0	1	0	0	27	0	172	24	0	0	0	0	0	0	17	0	2	0.329879
442	0	0	2	242	0	0	0	0	0	0	0	0	0	0	0	0	0	0	0	0	0.015869
443	0	1	0	0	0	0	6	2	1	3	0	192	0	14	0	1	16	4	0	4	0.306500
444	0	3	0	0	33	17	30	0	0	1	0	34	0	0	0	0	0	0	1	125	0.477445
445	1	0	0	0	2	0	0	1	0	8	0	0	0	217	3	1	0	4	0	7	0.182482
446	1	0	13	16	0	0	1	1	8	10	1	43	0	97	17	0	35	0	0	1	0.609968
447	67	1	10	75	0	3	0	1	31	0	0	2	27	10	4	11	1	1	0	0	0.626145
448	1	0	198	18	0	1	0	0	8	0	0	8	0	1	1	1	6	1	0	0	0.271129
449	2	1	3	0	0	30	0	3	3	1	0	2	0	1	10	147	38	2	1	0	0.451980
450	0	0	0	0	4	0	0	90	0	10	0	0	0	0	0	0	0	140	0	0	0.295400
451	15	0	4	19	1	0	3	11	40	21	0	10	0	3	45	4	44	24	0	0	0.755298
452	0	0	0	0	1	0	0	128	0	16	0	0	0	0	0	0	0	99	0	0	0.302303
453	0	0	0	0	0	0	0	0	0	0	0	0	244	0	0	0	0	0	0	0	0.000000
454	10	0	30	120	0	0	0	1	47	0	0	1	5	9	4	10	6	1	0	0	0.538536
455	63	4	0	0	1	0	0	10	7	1	0	0	14	0	0	3	1	140	0	0	0.418665
456	0	0	0	0	0	0	0	4	0	237	1	0	0	0	0	1	0	1	0	0	0.054495
457	4	0	0	0	0	0	12	7	18	5	0	0	0	60	82	3	0	44	9	0	0.596016
458	5	0	4	8	0	6	0	0	48	0	1	4	144	7	6	9	1	1	0	0	0.477685
459	0	0	0	0	18	1	2	1	1	5	0	0	0	0	3	0	0	1	18	194	0.277118
460	1	4	0	1	14	4	1	11	0	44	116	0	0	0	0	0	22	24	0	2	0.551757
461	gap
462	gap
463	gap
464	gap
465	7	2	3	6	33	3	0	13	59	17	14	4	9	18	20	11	15	9	1	0	0.835218
466	9	0	53	77	0	0	0	1	49	1	0	6	1	4	7	13	20	2	0	1	0.631190
467	5	3	1	24	21	2	4	22	28	18	2	1	0	6	25	10	6	55	1	10	0.820403
468	0	1	1	6	4	1	0	161	0	55	2	0	0	0	0	0	5	8	0	0	0.356292
469	15	0	2	47	3	24	3	2	31	7	1	3	32	10	18	12	23	9	1	1	0.825022
470	20	3	0	5	25	13	2	1	33	10	1	8	79	6	12	8	0	13	1	4	0.764095
471	13	4	8	20	1	5	11	8	59	8	0	10	18	13	14	9	9	33	1	0	0.844536


MI_start
c	d	H_c	H_d	H_cd	MI_cd	aa_c	aa_d	MIp	Zp	PDB_i	PDB_j	dist_bb	dist_ss	dist_all	dist_casp
12	13	0.553785	0.407606	0.801683	0.159708	K	G	0.077134	5.585581	K	G	3.823449	2.446517	1.331700	4.293365
12	14	0.553785	0.626068	1.043330	0.136522	K	G	0.043970	3.182848	K	G	5.534393	4.485330	3.207375	5.320094
12	15	0.553785	0.579507	0.996566	0.136725	K	D	0.054459	3.942776	K	D	8.291978	9.367409	5.923030	9.367409
12	16	0.553785	0.596378	1.039435	0.110727	K	P	0.022249	1.609173	K	P	10.822133	9.307477	7.824208	10.832225
12	17	0.553785	0.540662	1.011779	0.082668	K	A	0.011692	0.844287	K	A	13.701519	14.126314	10.838721	14.126314
12	18	0.553785	0.805339	1.254119	0.105004	K	L	-0.008798	-0.640223	K	L	13.761092	11.429624	9.752114	12.635080
12	19	0.553785	0.529246	0.990938	0.092093	K	I	0.016875	1.219839	K	I	14.319659	10.321676	10.321676	12.799149
12	20	0.553785	0.638092	1.090004	0.101873	K	R	0.005128	0.368762	K	R	16.896636	16.504683	14.483911	16.559876
12	21	0.553785	0.713646	1.173619	0.093812	K	E	0.005418	0.389758	K	E	18.695600	17.554437	15.606783	18.060600
12	22	0.553785	0.730878	1.166203	0.118460	K	T	0.009526	0.687378	K	T	19.114529	16.439001	16.261900	17.488427
12	23	0.553785	0.687691	1.075351	0.166124	K	Q	0.043970	3.182855	K	Q	20.567488	18.383721	18.383721	19.318942
12	24	0.553785	0.747210	1.208281	0.092714	K	E	-0.004594	-0.335612	K	E	22.989906	21.785889	20.433250	22.388433
12	25	0.553785	0.720303	1.164890	0.109197	K	K	0.007710	0.555810	K	K	23.890859	20.790069	19.709346	22.513429
12	26	0.553785	0.295342	0.790174	0.058952	K	R	0.010602	0.765352	K	R	24.757765	21.023414	21.023414	23.043535
12	27	0.553785	0.663214	1.102245	0.114753	K	F	0.014903	1.076943	K	F	26.652856	27.470030	24.811902	27.470030
12	134	0.553785	0.884363	1.313978	0.124170	K	E	-0.008365	-0.608833	K	E	22.017666	21.835000	20.104338	21.835000
12	135	0.553785	0.470892	0.977818	0.046859	K	I	-0.010029	-0.729397	K	I	19.237282	15.640858	15.640858	16.735676
12	136	0.553785	0.153786	0.623608	0.083962	K	G	0.040560	2.935835	K	G	20.446878	19.366626	17.229215	19.366626
12	137	0.553785	0.150747	0.685679	0.018852	K	N	-0.014268	-1.036519	K	N	19.154334	16.962688	16.962688	18.876424
12	138	0.553785	0.608090	1.080106	0.081768	K	L	-0.005688	-0.414867	K	L	17.969153	13.606222	13.606222	15.955475
12	139	0.553785	0.564134	1.010476	0.107443	K	L	0.012020	0.868103	K	L	21.280266	21.253149	19.090466	21.253149
12	140	0.553785	0.668518	1.116638	0.105664	K	H	0.006947	0.500497	K	H	23.072852	23.468161	21.691711	23.468161
12	141	0.553785	0.608168	1.093420	0.068533	K	P	-0.003851	-0.281751	K	P	24.041811	22.192308	21.596859	23.462307
12	142	0.553785	0.635958	1.099294	0.090448	K	S	-0.004518	-0.330123	K	S	27.710684	27.503492	25.195910	27.848334
12	143	0.553785	0.336004	0.833533	0.056255	K	V	0.002787	0.199173	K	V	27.602752	25.531741	25.443666	25.823851
12	144	0.553785	0.170010	0.669381	0.054414	K	P	0.015342	1.108725	K	P	29.755531	29.640370	27.992337	30.631981
12	145	0.553785	0.713416	1.177878	0.089323	K	I	-0.011759	-0.854759	K	I	28.125233	24.686715	24.066994	26.588181
12	146	0.553785	0.170363	0.650219	0.073928	K	S	0.033081	2.393984	K	S	30.806871	31.575403	28.542498	31.575403
12	147	0.553785	0.819792	1.243621	0.129956	K	N	0.012265	0.885799	K	N	32.171081	31.247943	30.703917	31.588550
12	148	0.553785	0.558651	1.038755	0.073681	K	D	0.001724	0.122089	K	D	35.693558	35.982768	33.312124	35.982768
12	149	0.553785	0.416364	0.914606	0.055542	K	E	-0.005052	-0.368798	K	E	36.700426	34.826486	34.826486	36.107110
12	153	0.553785	0.202222	0.702094	0.053912	K	N	0.009798	0.707082	K	N	36.209172	33.947956	33.909091	36.052344
12	154	0.553785	0.643409	1.097428	0.099765	K	K	0.007402	0.533514	K	K	36.692748	34.252240	33.432080	35.055985
12	155	0.553785	0.552462	1.041879	0.064368	K	V	-0.009409	-0.684450	K	V	39.409158	40.191652	37.644327	40.191652
12	156	0.553785	0.554416	1.036213	0.071988	K	E	-0.003765	-0.275538	K	E	38.613089	34.233321	33.913552	36.735271
12	157	0.553785	0.549563	1.029746	0.073601	K	R	-0.012710	-0.923646	K	R	41.665033	36.074693	36.059586	40.590310
12	158	0.553785	0.739682	1.198567	0.094899	K	I	-0.008982	-0.653524	K	I	45.146419	44.179830	43.087836	45.105211
12	159	0.553785	0.648086	1.114558	0.087312	K	W	-0.015647	-1.136438	K	W	47.565945	46.071555	45.704320	46.071555
12	160	0.553785	0.283833	0.761627	0.075991	K	G	0.008452	0.609566	K	G	51.178069	50.279563	49.051498	50.279563
12	161	0.553785	0.755710	1.194174	0.115321	K	D	0.007674	0.553201	K	D	53.444717	54.086391	51.942057	54.086391
12	162	0.553785	0.784774	1.213164	0.125394	K	C	0.006122	0.440795	K	C	51.681387	48.286019	48.286019	49.333760
12	167	0.553785	0.627943	1.064713	0.117015	K	K	0.015844	1.145116	K	K	62.724524	62.776269	60.801797	62.776269
12	168	0.553785	0.616847	1.041560	0.129071	K	Y	0.022799	1.649011	K	Y	61.012372	60.632497	57.775201	60.632497
12	169	0.553785	0.650174	1.080243	0.123716	K	S	0.009245	0.667031	K	S	57.565605	54.719366	54.719366	56.069446
12	170	0.553785	0.061132	0.600633	0.014284	K	H	0.000571	0.038572	K	H	55.857274	51.005587	51.005587	53.215588
12	171	0.553785	0.749601	1.180321	0.123065	K	V	-0.007755	-0.564596	K	V	57.014767	54.323004	54.323004	55.764624
12	172	0.553785	0.476666	0.959028	0.071422	K	D	0.010590	0.764456	K	D	60.682848	60.175115	58.108317	60.317515
12	173	0.553785	0.321262	0.808943	0.066103	K	L	0.023582	1.705748	K	L	60.213049	57.461805	57.461805	58.162873
12	174	0.553785	0.571339	1.026025	0.099098	K	V	-0.000223	-0.018967	K	V	58.710967	55.477169	55.477169	56.123713
12	175	0.553785	0.691541	1.106157	0.139168	K	V	0.028324	2.049278	K	V	61.892797	59.679369	59.482431	60.922606
12	176	0.553785	0.842814	1.249475	0.147124	K	M	0.018705	1.352427	K	M	64.498720	62.347892	62.056353	63.260280
12	177	0.553785	0.446899	0.912216	0.088467	K	V	0.002608	0.186154	K	V	63.922300	61.201217	61.201217	61.563249
12	178	0.553785	0.518709	0.987032	0.085462	K	D	0.006238	0.449175	K	D	63.962763	63.828376	61.586680	64.065010
12	179	0.553785	0.654515	1.081352	0.126947	K	G	0.018921	1.368047	K	G	60.543097	59.217097	57.023366	59.217097
12	180	0.553785	0.665673	1.104262	0.115196	K	F	0.007099	0.511545	K	F	59.134515	54.528584	54.528584	57.293365
12	181	0.553785	0.252283	0.755706	0.050362	K	E	0.004386	0.314973	K	E	59.976258	59.287550	56.898844	59.287550
12	182	0.553785	0.753836	1.163665	0.143955	K	G	0.014496	1.047455	K	G	57.975746	56.679362	56.373084	56.679362
12	186	0.553785	0.489485	0.984585	0.058685	K	A	-0.000394	-0.031314	K	A	56.483115	55.771931	54.962828	55.771931
12	187	0.553785	0.435308	0.880439	0.108654	K	V	0.032392	2.344050	K	V	58.666675	58.725122	56.182706	58.843230
12	188	0.553785	0.501013	0.996095	0.058702	K	V	-0.009048	-0.658308	K	V	57.111411	55.000023	53.773106	55.919263
12	189	0.553785	0.393614	0.889505	0.057893	K	A	0.008606	0.620761	K	A	53.329668	51.087737	50.102179	51.231192
12	190	0.553785	0.104567	0.645041	0.013310	K	G	-0.007278	-0.530084	K	G	53.295684	51.876118	51.757885	51.978945
12	191	0.553785	0.499805	0.959557	0.094032	K	S	0.015180	1.096981	K	S	52.696962	49.860516	49.377047	51.098254
12	192	0.553785	0.319421	0.824085	0.049121	K	R	-0.009575	-0.696513	K	R	51.379320	46.212174	46.212174	48.626974
12	193	0.553785	0.306905	0.763515	0.097175	K	G	0.033259	2.406855	K	G	52.605505	51.255938	50.920564	51.272607
12	194	0.553785	0.549398	1.025025	0.078158	K	Y	-0.024972	-1.812010	K	Y	54.669144	48.737376	48.737376	52.772193
12	195	0.553785	0.571858	1.064388	0.061255	K	F	-0.025906	-1.879704	K	F	56.929478	56.769372	54.995136	56.926419
12	196	0.553785	0.315228	0.817346	0.051666	K	L	-0.008514	-0.619601	K	L	56.729287	53.113466	53.113466	54.093237
12	197	0.553785	0.571560	1.043673	0.081671	K	K	-0.002024	-0.149411	K	K	60.105809	59.829901	57.545921	59.829901
12	198	0.553785	0.398667	0.906516	0.045936	K	G	-0.010196	-0.741457	K	G	62.152990	60.775904	59.369340	60.775904
12	199	0.553785	0.740062	1.168849	0.124997	K	V	0.003589	0.257235	K	V	61.352449	60.681287	58.036497	60.791829
12	200	0.553785	0.483497	0.991450	0.045832	K	L	-0.015694	-1.139844	K	L	57.709974	55.986198	54.339366	55.986198
12	201	0.553785	0.333300	0.815933	0.071152	K	V	0.011834	0.854570	K	V	56.930520	55.762474	54.477462	56.401571
12	202	0.553785	0.667924	1.098930	0.122778	K	F	0.010313	0.744409	K	F	58.012877	58.095837	55.271051	58.095837
12	203	0.553785	0.139482	0.665856	0.027411	K	L	-0.001730	-0.128109	K	L	56.019568	53.397408	52.505961	54.921405
12	204	0.553785	0.539853	0.984900	0.108737	K	E	0.003165	0.226496	K	E	52.818927	49.308893	49.308893	51.303552
12	205	0.553785	0.668070	1.109236	0.112618	K	Q	-0.019876	-1.442787	K	Q	53.603967	51.386514	51.386514	53.433500
12	206	0.553785	0.131828	0.670427	0.015185	K	A	-0.003403	-0.249330	K	A	54.222007	53.939437	51.175758	53.939437
12	207	0.553785	0.224859	0.749266	0.029377	K	L	0.002185	0.155554	K	L	50.795470	49.065098	47.616553	49.065098
12	208	0.553785	0.710545	1.154114	0.110215	K	I	-0.006946	-0.506041	K	I	49.057467	47.288444	47.055642	47.957243
12	209	0.553785	0.693075	1.159550	0.087310	K	Q	-0.016186	-1.175475	K	Q	51.083937	51.246565	49.102534	51.246565
12	210	0.553785	0.427336	0.939369	0.041751	K	Y	-0.012598	-0.915480	K	Y	50.364926	48.619881	47.206813	49.692927
12	211	0.553785	0.550013	1.016847	0.086950	K	A	-0.015639	-1.135813	K	A	46.601930	44.682587	43.718327	44.682587
12	212	0.553785	0.475278	0.963028	0.066034	K	L	-0.006990	-0.509185	K	L	46.099269	43.426048	43.426048	45.353572
12	213	0.553785	0.474873	0.920401	0.108257	K	R	0.034789	2.517697	K	R	48.223849	48.430851	46.193470	48.430851
12	215	0.553785	0.658337	1.118286	0.093835	K	L	-0.026530	-1.924859	K	L	43.032007	39.449406	39.449406	40.949691
12	216	0.553785	0.867753	1.310397	0.111140	K	G	-0.009822	-0.714420	K	G	44.404789	43.103364	42.815368	43.103364
12	217	0.553785	0.733284	1.177749	0.109320	K	S	0.013959	1.008561	K	S	45.888455	45.534492	43.563643	45.851004
12	218	0.553785	0.681913	1.149658	0.086040	K	R	-0.011896	-0.864668	K	R	42.594987	40.877699	39.302314	40.877699
12	219	0.553785	0.226805	0.732354	0.048235	K	G	0.004477	0.321558	K	G	40.793955	39.525127	37.916156	39.556046
12	220	0.553785	0.292776	0.799823	0.046738	K	Y	0.002755	0.196816	K	Y	39.635061	35.664745	35.664745	38.532685
12	221	0.553785	0.698939	1.158359	0.094365	K	I	-0.003753	-0.274661	K	I	40.207985	36.026190	36.026190	38.001119
12	222	0.553785	0.570732	1.020867	0.103649	K	P	-0.011362	-0.825974	K	P	42.211399	41.307195	40.079850	42.333777
12	223	0.553785	0.651697	1.123371	0.082111	K	I	-0.007117	-0.518375	K	I	40.898246	35.897057	35.897057	37.962425
12	224	0.553785	0.831978	1.246630	0.139133	K	Y	0.004895	0.351860	K	Y	42.552663	42.062811	39.367150	42.517845
12	225	0.553785	0.472561	0.949555	0.076791	K	T	0.013815	0.998101	K	T	40.113226	36.470753	36.470753	37.368484
12	226	0.553785	0.008886	0.561662	0.001009	K	P	-0.001491	-0.110782	K	P	40.568474	37.038623	37.038623	38.201774
12	227	0.553785	0.769756	1.213613	0.109928	K	F	-0.008669	-0.630869	K	F	41.351751	40.995302	38.655951	41.323581
12	228	0.553785	0.510753	0.971425	0.093113	K	F	0.015391	1.112332	K	F	39.656183	38.678984	36.485299	39.154185
12	229	0.553785	0.456458	0.901479	0.108764	K	M	0.029501	2.134602	K	M	36.371038	30.557836	30.557836	33.615722
12	230	0.553785	0.537592	1.026569	0.064808	K	R	-0.008543	-0.621700	K	R	35.289285	30.265263	30.265263	33.519957
12	231	0.553785	0.779130	1.190464	0.142450	K	K	0.024692	1.786131	K	K	33.360874	31.019584	28.974924	32.401027
12	232	0.553785	0.695344	1.146582	0.102546	K	E	0.004778	0.343385	K	E	30.357620	25.650980	25.650980	29.073798
12	233	0.553785	0.688588	1.138280	0.104092	K	V	0.001873	0.132949	K	V	30.083014	28.149076	27.210625	29.557377
12	234	0.553785	0.532475	1.014332	0.071927	K	M	-0.012665	-0.920363	K	M	31.110425	30.552025	27.823955	30.988294
12	235	0.553785	0.801643	1.219524	0.135904	K	Q	0.011013	0.795115	K	Q	28.329111	26.230106	24.338118	26.737838
12	236	0.553785	0.386189	0.816769	0.123205	K	E	0.049627	3.592722	K	E	25.822900	22.502265	22.502265	24.300674
12	237	0.553785	0.542279	1.014090	0.081973	K	V	-0.008007	-0.582857	K	V	27.516996	26.463598	25.367043	27.198449
12	238	0.553785	0.372442	0.830853	0.095374	K	A	0.013758	0.993994	K	A	28.622583	28.511301	25.757847	28.691516
12	239	0.553785	0.642646	1.091127	0.105304	K	Q	-0.018314	-1.329608	K	Q	27.320326	25.561228	25.561228	25.561228
12	240	0.553785	0.427001	0.913993	0.066792	K	L	-0.014883	-1.081062	K	L	29.006679	25.455554	25.455554	27.180330
12	241	0.553785	0.387796	0.843340	0.098240	K	S	0.016402	1.185559	K	S	31.172048	28.858718	28.801054	29.589009
12	242	0.553785	0.721571	1.125352	0.150004	K	Q	-0.004853	-0.354383	K	Q	32.625091	28.366629	28.366629	30.608630
12	243	0.553785	0.540725	1.001023	0.093486	K	F	-0.019739	-1.432897	K	F	33.804585	28.764483	28.764483	31.673782
12	244	0.553785	0.699870	1.132218	0.121437	K	D	0.006540	0.471022	K	D	35.477991	31.681002	31.681002	33.582569
12	245	0.553785	0.541554	1.012809	0.082530	K	E	-0.003257	-0.238779	K	E	37.316952	34.264369	34.264369	35.860887
12	246	0.553785	0.644798	1.104575	0.094008	K	E	-0.012234	-0.889160	K	E	37.355480	33.537047	33.537047	34.868828
12	247	0.553785	0.762366	1.205254	0.110896	K	L	-0.022451	-1.629381	K	L	37.348591	32.064489	32.064489	34.710385
12	248	0.553785	0.443182	0.951185	0.045782	K	Y	-0.040503	-2.937205	K	Y	40.481420	40.074420	37.598757	40.337372
12	249	0.553785	0.717115	1.165200	0.105699	K	K	-0.018668	-1.355264	K	K	40.315411	37.509336	37.509336	38.764414
12	250	0.553785	0.752068	1.173445	0.132408	K	V	0.006080	0.437695	K	V	42.304314	40.052771	39.326466	40.721131
12	251	0.553785	0.829284	1.257796	0.125273	K	I	-0.001016	-0.076399	K	I	43.886706	40.651064	40.651064	43.260271
12	264	0.553785	0.584697	1.066177	0.072305	K	D	-0.015045	-1.092781	K	D	40.679779	35.532245	35.532245	39.101154
12	265	0.553785	0.564958	1.016399	0.102344	K	E	0.011357	0.820013	K	E	39.068108	36.005347	34.965225	36.977056
12	266	0.553785	0.492431	0.935042	0.111173	K	K	0.021823	1.578316	K	K	38.469322	37.119468	36.395704	37.924209
12	267	0.553785	0.619320	1.081228	0.091877	K	Y	-0.020446	-1.484114	K	Y	37.867617	33.255303	33.255303	35.037496
12	268	0.553785	0.118134	0.652656	0.019263	K	L	-0.002284	-0.168274	K	L	39.731710	39.264081	36.318809	39.561531
12	269	0.553785	0.395827	0.902828	0.046783	K	I	-0.013255	-0.963115	K	I	37.758903	35.279725	35.279725	36.156607
12	270	0.553785	0.381584	0.876507	0.058861	K	A	-0.013702	-0.995512	K	A	37.674713	35.506917	35.506917	35.552848
12	271	0.553785	0.057009	0.604847	0.005946	K	T	-0.005378	-0.392382	K	T	36.636381	33.855691	33.855691	33.977902
12	272	0.553785	0.296405	0.807008	0.043181	K	S	0.003365	0.241007	K	S	36.810219	36.178376	33.424111	36.246216
12	273	0.553785	0.008886	0.560434	0.002236	K	E	-0.000356	-0.028575	K	E	33.104861	27.973762	27.973762	31.109613
12	274	0.553785	0.454064	0.912058	0.095790	K	Q	0.004516	0.324390	K	Q	32.203364	30.836949	29.727269	31.304380
12	275	0.553785	0.459318	0.955610	0.057492	K	P	-0.009713	-0.706484	K	P	34.040246	33.244818	31.259935	34.068905
12	276	0.553785	0.356928	0.844333	0.066380	K	I	0.014824	1.071228	K	I	33.256340	31.802813	29.477973	32.333811
12	277	0.553785	0.642344	1.089889	0.106239	K	A	-0.014842	-1.078058	K	A	29.504963	27.209401	26.251848	27.407718
12	278	0.553785	0.525134	1.009162	0.069756	K	A	-0.018896	-1.371809	K	A	29.987741	28.388300	27.776316	29.079879
12	279	0.553785	0.573112	1.050825	0.076071	K	L	-0.007583	-0.552158	K	L	32.190299	30.702059	28.889319	31.486290
12	280	0.553785	0.529948	1.009451	0.074281	K	H	-0.007832	-0.570231	K	H	29.467086	26.677418	24.560887	27.658667
12	281	0.553785	0.684245	1.153990	0.084040	K	R	-0.020340	-1.476414	K	R	27.488533	23.965218	23.965218	26.529682
12	282	0.553785	0.483968	0.986888	0.050865	K	D	-0.003659	-0.267861	K	D	25.644188	20.882349	20.882349	24.661135
12	283	0.553785	0.408888	0.907382	0.055290	K	E	-0.016190	-1.175731	K	E	26.575236	24.726476	21.597102	26.273633
12	284	0.553785	0.545290	0.935103	0.163972	K	W	0.066431	4.810156	K	W	25.466924	16.929807	16.929807	23.955848
12	285	0.553785	0.397429	0.905546	0.045668	K	L	-0.004311	-0.315103	K	L	27.061518	24.548611	23.406446	25.584203
12	289	0.553785	0.681544	1.153265	0.082063	K	D	-0.001577	-0.117057	K	D	32.329930	29.965890	29.660186	30.888563
12	290	0.553785	0.156222	0.685941	0.024066	K	L	-0.011512	-0.836805	K	L	30.225273	24.724139	24.724139	27.501640
12	291	0.553785	0.026640	0.574110	0.006315	K	P	-0.000837	-0.063394	K	P	31.137019	30.064528	29.793412	30.074326
12	292	0.553785	0.619308	1.073672	0.099421	K	I	0.018182	1.314536	K	I	32.797510	29.066833	29.066833	31.037422
12	293	0.553785	0.516027	1.020135	0.049677	K	K	-0.028083	-2.037409	K	K	34.951729	33.664564	32.994104	34.424938
12	294	0.553785	0.505114	0.983999	0.074899	K	Y	0.000678	0.046315	K	Y	36.633253	31.967929	31.967929	34.496692
12	295	0.553785	0.595661	1.079907	0.069538	K	A	-0.018464	-1.340504	K	A	39.604388	39.523319	37.317592	39.523319
12	296	0.553785	0.348894	0.852667	0.050012	K	G	-0.009087	-0.661136	K	G	39.302632	37.822251	37.673182	37.880782
12	297	0.553785	0.702703	1.165347	0.091140	K	L	-0.017600	-1.277940	K	L	42.530076	42.244030	39.781759	42.336317
12	298	0.553785	0.262847	0.772021	0.044611	K	S	-0.002120	-0.156342	K	S	42.682190	38.881571	38.881571	39.882859
12	299	0.553785	0.610308	1.055002	0.109090	K	T	0.001684	0.119238	K	T	44.106637	43.728635	40.673402	43.874432
12	300	0.553785	0.185719	0.717642	0.021862	K	C	-0.004751	-0.347006	K	C	41.689875	39.114724	39.114724	39.627218
12	301	0.553785	0.116052	0.660376	0.009461	K	F	-0.003945	-0.288584	K	F	42.044720	40.720642	38.482329	40.882587
12	303	0.553785	0.536292	1.017079	0.072998	K	Q	-0.016469	-1.195970	K	Q	41.901354	39.516739	39.516739	39.863821
12	305	0.553785	0.324177	0.824638	0.053323	K	V	-0.009574	-0.696387	K	V	41.523739	39.612829	39.612829	39.612829
12	306	0.553785	0.134540	0.661460	0.026864	K	G	-0.004696	-0.343019	K	G	40.046080	38.941477	38.941477	38.941477
12	307	0.553785	0.393531	0.897946	0.049369	K	S	-0.006467	-0.471281	K	S	43.299939	42.140193	41.035112	42.174723
12	309	0.553785	0.049436	0.593449	0.009772	K	G	-0.003830	-0.280254	K	G	49.859522	48.785323	47.739213	48.785323
12	310	0.553785	0.411967	0.920226	0.045525	K	R	-0.020950	-1.520605	K	R	48.053957	41.849248	41.849248	45.448525
12	311	0.553785	0.330338	0.835687	0.048436	K	D	-0.019387	-1.407370	K	D	49.994144	46.602081	46.602081	47.895143
12	312	0.553785	0.439100	0.925044	0.067840	K	T	-0.010867	-0.790114	K	T	51.929469	49.971928	49.971928	51.176118
12	313	0.553785	0.426148	0.890235	0.089698	K	R	0.013549	0.978848	K	R	54.898077	54.665288	52.481754	54.665288
12	315	0.553785	0.410563	0.910339	0.054008	K	I	-0.008331	-0.606355	K	I	51.529545	50.786809	48.025781	50.786809
12	316	0.553785	0.613477	1.068689	0.098573	K	F	-0.020400	-1.480753	K	F	48.808124	44.783201	44.783201	47.887633
12	318	0.553785	0.528947	1.021419	0.061312	K	V	-0.033136	-2.403525	K	V	47.333156	46.523321	43.769828	47.031875
12	319	0.553785	0.024744	0.575484	0.003044	K	H	-0.003514	-0.257393	K	H	45.761583	44.267267	43.149313	45.067814
12	320	0.553785	0.227469	0.738432	0.042822	K	Q	0.001826	0.129511	K	Q	46.365615	45.998680	44.956485	46.063393
12	322	0.553785	0.752380	1.173855	0.132309	K	E	0.010513	0.758887	K	E	45.678361	45.479287	43.457741	45.479287
12	324	0.553785	0.301819	0.804603	0.051000	K	I	-0.004484	-0.327635	K	I	42.122186	41.323671	39.305985	41.794311
12	326	0.553785	0.409671	0.910185	0.053271	K	Q	-0.013874	-1.007936	K	Q	36.365940	35.109738	32.908365	35.109738
12	327	0.553785	0.445915	0.924503	0.075197	K	F	-0.002828	-0.207657	K	F	33.172906	27.864722	27.864722	31.747141
12	328	0.553785	0.730608	1.166188	0.118204	K	V	-0.011842	-0.860715	K	V	31.249566	29.956735	27.572019	30.216358
12	329	0.553785	0.526920	1.005977	0.074728	K	Y	0.011651	0.841363	K	Y	28.425844	25.807729	25.807729	27.204300
12	330	0.553785	0.535766	1.031110	0.058440	K	S	-0.009288	-0.675690	K	S	26.912127	25.796223	23.471853	25.796223
12	331	0.553785	0.793700	1.214271	0.133213	K	S	0.016935	1.224172	K	S	24.657767	23.154030	22.419853	24.199521
12	332	0.553785	0.374909	0.867583	0.061111	K	P	-0.008876	-0.645824	K	P	21.116337	18.796470	18.796470	18.796470
12	333	0.553785	0.433923	0.914917	0.072791	K	H	0.006802	0.490056	K	H	21.553855	17.949914	17.949914	21.022653
12	336	0.553785	0.726128	1.186848	0.093064	K	K	-0.007722	-0.562247	K	K	26.957732	25.644464	25.103582	25.644464
12	337	0.553785	0.216617	0.737654	0.032747	K	S	-0.007008	-0.510529	K	S	26.241114	22.921850	22.921850	23.844097
12	338	0.553785	0.846131	1.271739	0.128176	K	W	-0.009895	-0.719709	K	W	27.252970	22.075043	22.075043	25.607419
12	339	0.553785	0.718593	1.175163	0.097214	K	E	-0.007470	-0.543979	K	E	30.296483	28.878774	28.001670	29.490710
12	340	0.553785	0.694858	1.155991	0.092651	K	M	-0.020749	-1.506073	K	M	31.127077	29.305385	29.305385	29.305385
12	341	0.553785	0.462379	0.948681	0.067482	K	F	0.002857	0.204242	K	F	30.635370	28.409250	28.409250	28.409250
12	342	0.553785	0.527558	0.994928	0.086414	K	E	0.004530	0.325437	K	E	33.437571	31.207540	31.201760	32.454869
12	343	0.553785	0.712373	1.157885	0.108273	K	E	-0.002215	-0.163270	K	E	35.366850	33.894844	33.299054	33.894844
12	344	0.553785	0.402251	0.905005	0.051031	K	M	0.000770	0.053040	K	M	35.439795	31.011060	31.011060	33.124306
12	345	0.553785	0.596999	1.042657	0.108126	K	I	0.006561	0.472599	K	I	36.653341	34.679477	34.679477	34.886995
12	346	0.553785	0.794451	1.263532	0.084703	K	T	-0.014451	-1.049759	K	T	39.394857	37.324426	37.068484	38.295695
12	347	0.553785	0.815505	1.243602	0.125688	K	T	-0.020898	-1.516844	K	T	40.410833	37.724597	37.724597	38.422914
12	348	0.553785	0.515252	0.992049	0.076987	K	A	-0.011835	-0.860265	K	A	40.939986	38.747970	38.747970	38.747970
12	349	0.553785	0.313953	0.821606	0.046132	K	E	-0.015595	-1.132651	K	E	42.675405	38.786218	38.786218	41.092058
12	350	0.553785	0.700639	1.169389	0.085034	K	E	-0.014889	-1.081475	K	E	45.087097	42.169802	42.169802	43.706106
12	351	0.553785	0.547800	0.996146	0.105439	K	F	0.016828	1.216448	K	F	45.876662	43.703272	43.703272	43.703272
12	352	0.553785	0.561851	1.001376	0.114259	K	Y	0.012469	0.900638	K	Y	47.243605	42.875533	42.875533	45.342365
12	353	0.553785	0.600961	1.079894	0.074851	K	Q	-0.009292	-0.676023	K	Q	48.752292	44.970963	44.970963	47.058756
12	354	0.553785	0.736067	1.192437	0.097414	K	S	-0.005894	-0.429799	K	S	50.957464	48.557888	48.557888	49.399761
12	355	0.553785	0.048721	0.580731	0.021774	K	L	0.008845	0.638035	K	L	51.891136	48.405952	48.405952	49.854634
12	356	0.553785	0.527393	1.010750	0.070427	K	G	0.010270	0.741313	K	G	52.841186	51.771195	51.118214	51.771195
12	357	0.553785	0.262722	0.797287	0.019219	K	I	-0.013072	-0.949815	K	I	50.589611	48.291812	47.806871	48.647329
12	358	0.553785	0.258713	0.780704	0.031794	K	P	-0.007443	-0.542013	K	P	49.613831	49.710289	47.257552	49.710289
12	359	0.553785	0.234781	0.743440	0.045125	K	Y	0.004130	0.296404	K	Y	46.030883	42.635605	42.635605	44.200181
12	360	0.553785	0.190168	0.723416	0.020536	K	H	-0.004826	-0.352443	K	H	43.244271	41.534686	40.562380	42.713319
12	361	0.553785	0.440778	0.932722	0.061841	K	I	-0.008403	-0.611593	K	I	39.531554	36.604823	36.604823	38.088495
12	362	0.553785	0.487981	0.990867	0.050899	K	V	-0.016268	-1.181434	K	V	37.303222	36.120460	34.371702	37.010669
12	363	0.553785	0.784115	1.216312	0.121588	K	N	-0.004729	-0.345381	K	N	33.653096	30.039514	29.972335	32.322371
12	364	0.553785	0.555395	1.026862	0.082318	K	I	-0.022531	-1.635151	K	I	32.681368	31.555794	29.606663	31.691779
12	365	0.553785	0.406405	0.833039	0.127150	K	V	0.052594	3.807675	K	V	30.940981	30.995129	28.956177	30.995129
12	366	0.553785	0.421509	0.897904	0.077389	K	S	0.020827	1.506174	K	S	27.397061	25.554822	25.410034	25.554822
12	367	0.553785	0.242206	0.725216	0.070774	K	G	0.018774	1.357417	K	G	28.929578	28.135679	27.759396	28.135679
12	368	0.553785	0.239470	0.706547	0.086708	K	S	0.037146	2.688495	K	S	30.970133	31.409392	29.302839	31.409392
12	369	0.553785	0.422817	0.910279	0.066322	K	L	0.007981	0.575429	K	L	28.325784	25.781053	25.781053	26.303210
12	370	0.553785	0.326365	0.769080	0.111070	K	N	0.034291	2.481585	K	N	27.233308	26.328229	24.043587	26.794039
12	371	0.553785	0.756408	1.156967	0.153226	K	H	-0.004038	-0.295315	K	H	23.659576	22.132937	20.768764	22.132937
12	372	0.553785	0.693516	1.136230	0.111071	K	A	-0.012926	-0.939302	K	A	23.690028	23.417186	21.667757	23.417186
12	373	0.553785	0.477218	0.956059	0.074943	K	A	-0.010940	-0.795403	K	A	25.123307	25.409918	22.784016	25.409918
12	374	0.553785	0.682074	1.145491	0.090367	K	S	-0.026034	-1.888927	K	S	23.319882	21.066350	21.066350	21.496505
12	375	0.553785	0.415454	0.905895	0.063344	K	K	-0.002870	-0.210706	K	K	26.776538	25.892585	24.563306	25.892585
12	376	0.553785	0.445717	0.932779	0.066722	K	K	-0.020468	-1.485662	K	K	30.250069	29.429160	28.003088	29.429160
12	377	0.553785	0.435216	0.924167	0.064834	K	L	-0.009296	-0.676268	K	L	33.652216	32.179991	31.349550	32.862317
12	378	0.553785	0.015869	0.567631	0.002023	K	D	-0.001892	-0.139843	K	D	36.892521	34.116761	34.116761	36.035791
12	379	0.553785	0.435636	0.925607	0.063814	K	L	-0.002288	-0.168510	K	L	40.343394	39.658924	37.964571	39.658924
12	380	0.553785	0.040579	0.584030	0.010333	K	E	-0.000247	-0.020703	K	E	42.756524	38.931329	38.931329	41.498682
12	381	0.553785	0.472296	0.958010	0.068070	K	A	-0.014777	-1.073408	K	A	46.312004	45.752511	43.928152	45.752511
12	382	0.553785	0.127568	0.665682	0.015670	K	W	-0.004642	-0.339070	K	W	49.370064	49.074507	47.295747	49.074507
12	383	0.553785	0.600782	1.056702	0.097865	K	F	-0.006501	-0.473807	K	F	51.801994	47.657919	47.657919	50.281593
12	384	0.553785	0.108086	0.648176	0.013694	K	P	-0.008137	-0.592287	K	P	55.320092	53.189827	53.089762	55.180998
12	385	0.553785	0.515769	0.983776	0.085777	K	G	-0.001666	-0.123489	K	G	57.004087	55.974103	55.216539	55.974103
12	387	0.553785	0.618046	1.115909	0.055922	K	G	-0.013514	-0.981876	K	G	53.722407	52.786412	51.243279	52.786412
12	388	0.553785	0.727484	1.185791	0.095478	K	A	-0.005863	-0.427530	K	A	49.921797	48.550421	48.073762	48.550421
12	389	0.553785	0.302581	0.839702	0.016664	K	F	-0.017652	-1.281708	K	F	46.844205	44.930829	44.714617	44.930829
12	390	0.553785	0.504625	0.975895	0.082515	K	R	-0.023034	-1.671628	K	R	45.476723	45.534287	43.331146	45.534287
12	392	0.553785	0.497023	0.963140	0.087668	K	L	0.004395	0.315652	K	L	42.645515	42.570657	40.164271	42.570657
12	393	0.553785	0.564944	1.015823	0.102905	K	V	-0.015518	-1.127089	K	V	39.392439	37.237527	36.889614	38.467773
12	394	0.553785	0.022131	0.572872	0.003044	K	S	-0.002437	-0.179316	K	S	35.652000	34.025940	33.509225	34.025940
12	395	0.553785	0.528423	1.014189	0.068019	K	C	-0.015101	-1.096862	K	C	33.284445	31.920750	30.435303	32.726734
12	396	0.553785	0.106604	0.634175	0.026213	K	S	0.003682	0.263997	K	S	29.549633	28.101735	27.439279	28.101735
12	397	0.553785	0.428703	0.911173	0.071314	K	N	-0.017687	-1.284240	K	N	26.494455	23.655344	23.525502	25.075713
12	398	0.553785	0.497767	0.985709	0.065842	K	C	-0.016809	-1.220618	K	C	23.998050	23.256475	20.415908	23.256475
12	399	0.553785	0.596189	1.067694	0.082280	K	T	-0.023000	-1.669125	K	T	21.695385	18.823625	18.823625	19.464924
12	400	0.553785	0.240328	0.768287	0.025826	K	D	-0.007360	-0.536016	K	D	19.200198	14.352712	14.352712	16.684811
12	401	0.553785	0.325985	0.822447	0.057323	K	Y	0.001480	0.104483	K	Y	19.477813	17.721337	17.721337	18.812244
12	402	0.553785	0.024744	0.571734	0.006794	K	Q	-0.000149	-0.013608	K	Q	22.464510	22.374584	20.091473	22.439469
12	403	0.553785	0.274194	0.789053	0.038925	K	A	0.008888	0.641155	K	A	21.505196	19.715853	18.532318	19.906092
12	404	0.553785	0.118474	0.645425	0.026833	K	R	0.000024	-0.001013	K	R	18.302650	12.169526	12.169526	15.554530
12	405	0.553785	0.192758	0.683567	0.062976	K	R	0.017819	1.288236	K	R	20.509235	19.337911	17.830353	19.706966
12	406	0.553785	0.503483	0.973835	0.083432	K	L	-0.006380	-0.465038	K	L	23.431916	22.294060	20.107226	22.990144
12	407	0.553785	0.587574	1.040710	0.100649	K	R	0.009079	0.655001	K	R	21.450985	17.644745	17.644745	20.155724
12	408	0.553785	0.451051	0.946045	0.058791	K	I	-0.006105	-0.445099	K	I	23.056953	21.695160	19.334812	22.526346
12	409	0.553785	0.178780	0.719255	0.013310	K	R	-0.004411	-0.322389	K	R	21.317277	17.210037	17.210037	19.509041
12	410	0.553785	0.462166	0.942165	0.073786	K	Y	0.004915	0.353320	K	Y	22.052129	19.436663	18.907208	20.152531
12	411	0.553785	0.521962	0.940653	0.135093	K	G	0.031994	2.315217	K	G	23.660472	20.928594	20.779072	22.451210
12	412	0.553785	0.836362	1.250226	0.139921	K	Q	0.011491	0.829755	K	Q	23.666930	17.491454	17.491454	21.767829
12	419	0.553785	0.685845	1.154677	0.084953	K	K	-0.006267	-0.456824	K	K	11.911044	6.255738	6.255738	9.609247
12	420	0.553785	0.754125	1.207432	0.100477	K	V	-0.007056	-0.514013	K	V	15.164591	12.262764	10.905219	14.618299
12	421	0.553785	0.798017	1.248389	0.103413	K	E	-0.016998	-1.234279	K	E	16.409989	14.173454	13.794245	15.663520
12	422	0.553785	0.504542	0.988961	0.069366	K	F	0.001306	0.091873	K	F	18.722307	13.471983	13.471983	16.961538
12	423	0.553785	0.443381	0.948514	0.048651	K	V	-0.004763	-0.347878	K	V	21.962281	21.757520	19.266319	22.042163
12	424	0.553785	0.219527	0.733394	0.039917	K	H	-0.001097	-0.082274	K	H	23.038072	18.524755	18.524755	21.870919
12	425	0.553785	0.311942	0.774150	0.091576	K	M	0.033348	2.413291	K	M	25.728208	23.274799	23.145463	24.237118
12	426	0.553785	0.167131	0.702582	0.018334	K	L	-0.008920	-0.649067	K	L	28.429985	26.185157	26.185157	27.606657
12	427	0.553785	0.052292	0.595538	0.010539	K	N	-0.001576	-0.116988	K	N	31.457780	27.796620	27.796620	29.951287
12	428	0.553785	0.418760	0.911599	0.060945	K	A	-0.009059	-0.659134	K	A	34.629585	33.505390	32.328971	33.505390
12	429	0.553785	0.221182	0.750789	0.024178	K	T	-0.021954	-1.593375	K	T	38.124402	37.127288	35.511661	37.371255
12	430	0.553785	0.465480	0.921641	0.097624	K	M	0.012664	0.914741	K	M	41.046422	40.144789	38.690086	40.144789
12	432	0.553785	0.212382	0.734697	0.031470	K	A	-0.011490	-0.835250	K	A	44.152309	42.163784	42.163784	42.163784
12	433	0.553785	0.591443	1.058376	0.086851	K	T	-0.011256	-0.818250	K	T	47.756992	46.410258	44.975302	46.904561
12	434	0.553785	0.587688	1.042534	0.098939	K	T	-0.000390	-0.031008	K	T	49.046442	45.995845	45.995845	47.396765
12	436	0.553785	0.647679	1.112758	0.088706	K	T	-0.006278	-0.457626	K	T	48.611520	45.514175	45.514175	46.939204
12	437	0.553785	0.476981	0.977603	0.053163	K	I	-0.010079	-0.733024	K	I	52.158582	51.301820	49.466473	51.340041
12	438	0.553785	0.540329	0.969889	0.124224	K	C	0.030935	2.238451	K	C	52.256994	50.132928	50.132928	50.132928
12	439	0.553785	0.278113	0.766551	0.065347	K	A	0.007065	0.509056	K	A	51.306901	48.832233	48.832233	48.832233
12	440	0.553785	0.314783	0.830422	0.038146	K	I	-0.003272	-0.239818	K	I	53.976215	51.314364	51.314364	52.806149
12	441	0.553785	0.329879	0.850413	0.033251	K	L	-0.005452	-0.397800	K	L	56.690314	55.448476	54.263657	55.499119
12	442	0.553785	0.015869	0.565957	0.003697	K	E	-0.000225	-0.019048	K	E	56.264166	53.250328	53.250328	54.056877
12	443	0.553785	0.306500	0.818297	0.041988	K	N	-0.014479	-1.051779	K	N	56.038227	51.611629	51.611629	53.707498
12	444	0.553785	0.477445	0.973774	0.057455	K	Y	-0.002099	-0.154828	K	Y	58.876880	54.622057	54.622057	57.378539
12	445	0.553785	0.182482	0.695987	0.040280	K	Q	-0.002419	-0.178013	K	Q	61.327064	58.089347	58.089347	59.892535
12	446	0.553785	0.609968	1.054692	0.109061	K	T	0.020231	1.462958	K	T	64.948174	63.548729	62.578238	64.383513
12	447	0.553785	0.626145	1.106370	0.073559	K	E	-0.004707	-0.343801	K	E	68.401425	68.548658	66.164219	68.548658
12	448	0.553785	0.271129	0.752930	0.071984	K	K	0.021928	1.585882	K	K	68.826728	68.037686	66.531912	68.037686
12	449	0.553785	0.451980	0.886887	0.118878	K	G	0.035434	2.564389	K	G	65.320529	64.128164	62.618271	64.128164
12	450	0.553785	0.295400	0.811024	0.038161	K	I	0.009759	0.704275	K	I	61.956733	58.279098	58.279098	59.526335
12	451	0.553785	0.755298	1.231789	0.077293	K	T	-0.016245	-1.179742	K	T	61.986508	61.001630	58.446059	61.001630
12	452	0.553785	0.302303	0.831456	0.024632	K	V	-0.001694	-0.125522	K	V	60.058227	58.395063	58.215958	59.451586
12	454	0.553785	0.538536	1.021923	0.070398	K	E	0.001986	0.141085	K	E	58.146067	56.981011	56.163561	56.981011
12	455	0.553785	0.418665	0.916503	0.055946	K	K	0.003228	0.231122	K	K	55.170311	52.149723	52.149723	52.509510
12	456	0.553785	0.054495	0.603236	0.005043	K	L	-0.007238	-0.527166	K	L	55.952661	51.979091	51.979091	54.345899
12	457	0.553785	0.596016	1.074740	0.075061	K	K	0.003316	0.237457	K	K	59.685986	59.265115	57.025052	59.265115
12	458	0.553785	0.477685	0.983905	0.047564	K	E	-0.020850	-1.513380	K	E	59.173741	55.478051	55.478051	56.943753
12	459	0.553785	0.277118	0.781731	0.049172	K	F	0.003340	0.239215	K	F	57.705021	52.632569	52.632569	54.864955
12	460	0.553785	0.551757	1.008677	0.096864	K	M	0.021126	1.527803	K	M	60.143524	57.513139	57.513139	59.211153
12	465	0.553785	0.835218	1.276402	0.112600	K	Q	-0.006068	-0.442383	K	Q	63.867758	62.784676	61.831057	63.143458
12	466	0.553785	0.631190	1.099633	0.085342	K	E	0.006548	0.471614	K	E	65.389762	65.671797	62.894922	65.671797
12	467	0.553785	0.820403	1.235831	0.138357	K	L	0.016379	1.183878	K	L	64.814871	64.500109	63.583980	64.500109
12	468	0.553785	0.356292	0.867843	0.042234	K	I	-0.003343	-0.245008	K	I	64.021553	58.963740	58.963740	61.331353
12	469	0.553785	0.825022	1.257891	0.120915	K	P	0.002555	0.182324	K	P	66.971545	65.433223	64.795104	67.091249
12	470	0.553785	0.764095	1.176735	0.141145	K	F	0.019256	1.392343	K	F	67.339448	62.892556	62.892556	66.359247
12	471	0.553785	0.844536	1.280848	0.117472	K	V	-0.005617	-0.409713	K	V	69.366733	66.440122	66.440122	67.837787
13	14	0.407606	0.626068	0.893816	0.139858	G	G	0.058379	4.226783	G	G	3.814072	3.814072	1.331713	3.814072
13	15	0.407606	0.579507	0.881844	0.105269	G	D	0.032845	2.376881	G	D	6.893898	5.792538	4.111033	7.225966
13	16	0.407606	0.596378	0.913680	0.090304	G	P	0.012412	0.896449	G	P	10.315405	8.904987	7.494359	10.921869
13	17	0.407606	0.540662	0.890182	0.058086	G	A	-0.004398	-0.321396	G	A	12.425282	11.311028	9.479298	12.544041
13	18	0.407606	0.805339	1.130594	0.082351	G	L	-0.017835	-1.294935	G	L	11.723869	8.663060	6.328331	10.517671
13	19	0.407606	0.529246	0.856105	0.080747	G	I	0.014529	1.049833	G	I	13.001586	10.369605	9.026895	12.460894
13	20	0.407606	0.638092	0.959717	0.085981	G	R	0.000811	0.056009	G	R	15.803313	14.470655	12.621181	15.812377
13	21	0.407606	0.713646	1.039947	0.081305	G	E	0.003487	0.249881	G	E	16.869686	15.129677	12.784806	16.202691
13	22	0.407606	0.730878	1.033626	0.104858	G	T	0.008958	0.646208	G	T	17.310751	15.539606	13.606001	16.348126
13	23	0.407606	0.687691	0.958994	0.136303	G	Q	0.028764	2.081199	G	Q	19.379173	18.269687	16.414253	19.019107
13	24	0.407606	0.747210	1.067255	0.087560	G	E	0.001895	0.134547	G	E	21.520983	20.368532	18.215589	21.209484
13	25	0.407606	0.720303	1.027642	0.100266	G	K	0.010922	0.788503	G	K	21.979841	18.430761	16.214411	20.979831
13	26	0.407606	0.295342	0.655403	0.047544	G	R	0.004979	0.357964	G	R	23.232439	20.549926	19.008042	22.456705
13	27	0.407606	0.663214	0.949558	0.121261	G	F	0.033358	2.414021	G	F	25.349556	24.324437	22.429141	26.731229
13	134	0.407606	0.884363	1.181036	0.110933	G	E	-0.005745	-0.418997	G	E	22.224673	21.205859	20.009302	23.218075
13	135	0.407606	0.470892	0.825885	0.052613	G	I	0.002531	0.180627	G	I	19.013216	16.629379	15.364992	17.644749
13	136	0.407606	0.153786	0.496382	0.065010	G	G	0.026801	1.938945	G	G	19.597950	19.597950	16.015885	19.597950
13	137	0.407606	0.150747	0.547329	0.011024	G	N	-0.018134	-1.316584	G	N	17.872408	16.713020	15.711077	18.703061
13	138	0.407606	0.608090	0.927759	0.087937	G	L	0.010944	0.790138	G	L	16.012481	12.403912	11.123497	14.756753
13	139	0.407606	0.564134	0.888304	0.083436	G	L	-0.000569	-0.044003	G	L	18.971172	17.693325	16.041763	19.691010
13	140	0.407606	0.668518	0.978686	0.097438	G	H	0.010532	0.760239	G	H	20.369299	20.032174	18.382426	21.578241
13	141	0.407606	0.608168	0.960965	0.054809	G	P	-0.008914	-0.648578	G	P	20.980225	19.536837	17.760461	20.719015
13	142	0.407606	0.635958	0.950787	0.092776	G	S	0.009172	0.661764	G	S	24.725011	23.269416	21.436570	25.457003
13	143	0.407606	0.336004	0.693812	0.049798	G	V	0.002728	0.194836	G	V	24.966976	23.839737	22.114713	24.043543
13	144	0.407606	0.170010	0.527585	0.050032	G	P	0.015634	1.129895	G	P	27.150301	26.620127	24.571997	28.654979
13	145	0.407606	0.713416	1.038442	0.082580	G	I	-0.006408	-0.467056	G	I	25.736176	22.784804	20.705450	24.614920
13	146	0.407606	0.170363	0.505677	0.072292	G	S	0.036332	2.629487	G	S	28.686671	27.497743	25.406732	29.927834
13	147	0.407606	0.819792	1.097055	0.130342	G	N	0.026733	1.934021	G	N	30.424220	29.891502	27.846931	30.582091
13	148	0.407606	0.558651	0.894719	0.071538	G	D	0.008190	0.590594	G	D	33.804353	32.468920	30.449108	34.645047
13	149	0.407606	0.416364	0.773079	0.050890	G	E	-0.002454	-0.180554	G	E	34.734651	33.910193	32.099422	35.064685
13	153	0.407606	0.202222	0.568240	0.041588	G	N	0.002752	0.196586	G	N	33.811334	32.548635	30.678147	34.520969
13	154	0.407606	0.643409	0.950006	0.101009	G	K	0.019697	1.424252	G	K	34.010863	31.650774	29.595021	32.916016
13	155	0.407606	0.552462	0.899087	0.060981	G	V	-0.003969	-0.290316	G	V	36.713811	35.915231	34.033702	38.226281
13	156	0.407606	0.554416	0.893691	0.068331	G	E	0.001642	0.116174	G	E	35.782983	32.052261	30.262820	34.693860
13	157	0.407606	0.549563	0.886193	0.070976	G	R	-0.005009	-0.365670	G	R	38.875117	34.134185	32.788057	38.633691
13	158	0.407606	0.739682	1.048094	0.099194	G	I	0.007742	0.558121	G	I	42.436779	41.237235	39.603925	43.149066
13	159	0.407606	0.648086	0.975271	0.080421	G	W	-0.010220	-0.743210	G	W	44.937957	43.928397	42.370208	44.390915
13	160	0.407606	0.283833	0.609465	0.081974	G	G	0.022516	1.628494	G	G	48.604906	48.604906	45.806873	48.604906
13	161	0.407606	0.755710	1.056794	0.106521	G	D	0.011754	0.848825	G	D	50.883900	50.274439	48.696156	52.410819
13	162	0.407606	0.784774	1.077929	0.114451	G	C	0.009450	0.681888	G	C	49.219892	46.708197	45.064307	47.722000
13	167	0.407606	0.627943	0.932084	0.103464	G	K	0.014398	1.040395	G	K	60.808844	59.864231	58.291122	61.932750
13	168	0.407606	0.616847	0.924200	0.100253	G	Y	0.006696	0.482354	G	Y	59.287803	57.112204	55.618713	60.074302
13	169	0.407606	0.650174	0.963720	0.094060	G	S	-0.006714	-0.489205	G	S	55.935416	54.249141	52.744126	55.562553
13	170	0.407606	0.061132	0.461363	0.007375	G	H	-0.004697	-0.343102	G	H	54.369938	50.709053	49.290316	52.893426
13	171	0.407606	0.749601	1.047082	0.110125	G	V	-0.005043	-0.368116	G	V	55.716726	54.194036	52.788136	55.631491
13	172	0.407606	0.476666	0.834264	0.050008	G	D	-0.003546	-0.259720	G	D	59.322904	57.913714	56.533334	60.038607
13	173	0.407606	0.321262	0.691725	0.037143	G	L	-0.000291	-0.023872	G	L	58.778965	56.964032	55.586906	57.841391
13	174	0.407606	0.571339	0.897694	0.081251	G	V	-0.006187	-0.451044	G	V	57.480860	55.611649	54.475850	56.183547
13	175	0.407606	0.691541	0.994712	0.104434	G	V	0.006852	0.493623	G	V	60.763610	59.547191	58.340451	61.054319
13	176	0.407606	0.842814	1.124351	0.126069	G	M	0.013015	0.940168	G	M	63.211338	61.998386	60.628073	63.102884
13	177	0.407606	0.446899	0.783199	0.071306	G	V	-0.004281	-0.312920	G	V	62.654439	61.064576	59.898323	61.522067
13	178	0.407606	0.518709	0.858571	0.067744	G	D	-0.002000	-0.147714	G	D	62.913956	61.889229	60.873759	64.351730
13	179	0.407606	0.654515	0.959747	0.102374	G	G	0.007273	0.524130	G	G	59.564352	59.564352	56.430737	59.564352
13	180	0.407606	0.665673	0.980671	0.092608	G	F	-0.002555	-0.187905	G	F	58.269422	54.992967	53.899157	57.657444
13	181	0.407606	0.252283	0.625400	0.034488	G	E	-0.005987	-0.436508	G	E	59.317121	57.676765	56.623831	60.040124
13	182	0.407606	0.753836	1.044445	0.116997	G	G	0.003027	0.216549	G	G	57.352507	57.352507	56.090095	57.352507
13	186	0.407606	0.489485	0.846750	0.050341	G	A	-0.001669	-0.123672	G	A	56.226331	56.226331	55.132685	56.748711
13	187	0.407606	0.435308	0.770160	0.072754	G	V	0.005617	0.404195	G	V	58.609416	57.787784	56.764344	60.115854
13	188	0.407606	0.501013	0.863373	0.045246	G	V	-0.014398	-1.045938	G	V	57.127252	55.502715	54.530221	57.269452
13	189	0.407606	0.393614	0.748350	0.052870	G	A	0.009480	0.684043	G	A	53.334985	51.628094	50.604042	52.540231
13	190	0.407606	0.104567	0.499841	0.012332	G	G	-0.005793	-0.422495	G	G	53.266512	53.266512	51.895090	53.266512
13	191	0.407606	0.499805	0.812686	0.094725	G	S	0.025306	1.830679	G	S	52.441077	50.389252	49.271361	52.084805
13	192	0.407606	0.319421	0.670998	0.056029	G	R	0.004356	0.312792	G	R	50.903034	46.634351	45.353721	49.421679
13	193	0.407606	0.306905	0.632161	0.082350	G	G	0.026082	1.886848	G	G	52.244358	52.244358	50.764514	52.244358
13	194	0.407606	0.549398	0.878312	0.078692	G	Y	-0.012098	-0.879288	G	Y	54.147069	49.415978	48.446801	53.483603
13	195	0.407606	0.571858	0.906341	0.073123	G	F	-0.003610	-0.264309	G	F	56.393265	55.822230	54.818308	57.811064
13	196	0.407606	0.315228	0.685943	0.036890	G	L	-0.016089	-1.168454	G	L	55.989839	53.577404	52.649943	54.687333
13	197	0.407606	0.571560	0.918124	0.061042	G	K	-0.012639	-0.918512	G	K	59.337608	58.135504	57.192438	60.482064
13	198	0.407606	0.398667	0.780220	0.026053	G	G	-0.023363	-1.695402	G	G	61.261495	61.261495	58.923232	61.261495
13	199	0.407606	0.740062	1.038210	0.109457	G	V	0.002575	0.183795	G	V	60.240372	58.201775	57.315261	60.937659
13	200	0.407606	0.483497	0.847753	0.043351	G	L	-0.010815	-0.786297	G	L	56.603811	54.625657	53.732548	56.218151
13	201	0.407606	0.333300	0.693696	0.047210	G	V	-0.005011	-0.365862	G	V	56.009497	54.898210	54.086796	56.956335
13	202	0.407606	0.667924	0.971121	0.104409	G	F	0.005400	0.388430	G	F	56.938626	55.444334	54.651339	58.353425
13	203	0.407606	0.139482	0.531762	0.015326	G	L	-0.010328	-0.751031	G	L	54.761832	52.549361	51.714227	54.940014
13	204	0.407606	0.539853	0.867396	0.080063	G	E	-0.012878	-0.935799	G	E	51.709047	49.911112	49.083928	51.649734
13	205	0.407606	0.668070	0.968122	0.107553	G	Q	-0.009089	-0.661254	G	Q	52.572984	52.024273	51.316724	53.851342
13	206	0.407606	0.131828	0.529895	0.009538	G	A	-0.006825	-0.497288	G	A	52.942499	51.133002	50.404649	53.920597
13	207	0.407606	0.224859	0.610641	0.021823	G	L	-0.002115	-0.156032	G	L	49.445328	47.598000	46.856718	49.029388
13	208	0.407606	0.710545	1.033099	0.085052	G	I	-0.018091	-1.313499	G	I	47.925854	47.258796	46.603864	48.321893
13	209	0.407606	0.693075	1.017948	0.082733	G	Q	-0.008380	-0.609932	G	Q	49.897674	49.144132	48.543622	51.427798
13	210	0.407606	0.427336	0.791306	0.043635	G	Y	-0.004211	-0.307878	G	Y	48.911808	46.975874	46.341101	49.456717
13	211	0.407606	0.550013	0.884961	0.072658	G	A	-0.017657	-1.282014	G	A	45.167709	43.600424	42.979286	44.604721
13	212	0.407606	0.475278	0.831011	0.051872	G	L	-0.012414	-0.902213	G	L	44.864460	43.839177	43.278080	45.594856
13	213	0.407606	0.474873	0.806644	0.075835	G	R	0.011157	0.805574	G	R	46.824552	45.932729	45.442084	48.315956
13	215	0.407606	0.658337	0.980315	0.085627	G	L	-0.020336	-1.476117	G	L	41.508863	39.139064	38.535118	40.799316
13	216	0.407606	0.867753	1.170367	0.104991	G	G	-0.001498	-0.111323	G	G	43.064575	43.064575	42.248926	43.064575
13	217	0.407606	0.733284	1.047131	0.093759	G	S	0.009808	0.707804	G	S	44.311912	43.132507	42.759279	45.432244
13	218	0.407606	0.681913	1.019586	0.069932	G	R	-0.016286	-1.182679	G	R	40.874539	38.782006	38.433137	40.292237
13	219	0.407606	0.226805	0.585541	0.048869	G	G	0.010347	0.746832	G	G	39.321958	39.321958	37.716137	39.321958
13	220	0.407606	0.292776	0.661325	0.039057	G	Y	0.000337	0.021606	G	Y	38.351783	35.164591	34.598642	38.518357
13	221	0.407606	0.698939	1.027989	0.078556	G	I	-0.007822	-0.569464	G	I	39.271288	37.091739	36.886638	38.541406
13	222	0.407606	0.570732	0.903572	0.074766	G	P	-0.026485	-1.921603	G	P	41.373639	40.891194	40.500705	42.883579
13	223	0.407606	0.651697	0.962063	0.097240	G	I	0.018688	1.351200	G	I	40.362623	37.685240	37.325548	38.914236
13	224	0.407606	0.831978	1.114023	0.125561	G	Y	0.007385	0.532249	G	Y	42.217826	41.310712	40.861742	43.704420
13	225	0.407606	0.472561	0.819287	0.060880	G	T	0.005438	0.391240	G	T	40.002955	38.013733	37.480487	38.698906
13	226	0.407606	0.008886	0.416012	0.000480	G	P	-0.001721	-0.127445	G	P	40.759895	39.397822	38.831840	40.039539
13	227	0.407606	0.769756	1.082077	0.095285	G	F	-0.009122	-0.663690	G	F	41.475643	40.654388	39.932223	42.917177
13	228	0.407606	0.510753	0.835180	0.083179	G	F	0.014756	1.066327	G	F	40.084349	39.031039	38.413519	41.172737
13	229	0.407606	0.456458	0.773656	0.090407	G	M	0.020628	1.491751	G	M	36.996532	32.918862	32.337785	35.662495
13	230	0.407606	0.537592	0.883354	0.061844	G	R	-0.002730	-0.200580	G	R	36.294094	34.171269	33.575005	36.132510
13	231	0.407606	0.779130	1.058595	0.128141	G	K	0.024472	1.770197	G	K	34.476963	32.095469	31.467049	35.072650
13	232	0.407606	0.695344	1.020021	0.082929	G	E	-0.003141	-0.230371	G	E	31.652858	29.590660	28.908428	31.967350
13	233	0.407606	0.688588	1.001899	0.094294	G	V	0.004306	0.309169	G	V	30.985672	29.856851	29.268681	31.933495
13	234	0.407606	0.532475	0.886434	0.053647	G	M	-0.020824	-1.511489	G	M	31.733190	30.118093	29.363653	33.091933
13	235	0.407606	0.801643	1.104994	0.104255	G	Q	-0.005693	-0.415241	G	Q	29.124495	26.837428	26.085466	29.155883
13	236	0.407606	0.386189	0.704252	0.089543	G	E	0.024768	1.791700	G	E	26.467483	25.300512	24.619775	26.534445
13	237	0.407606	0.542279	0.881267	0.068617	G	V	-0.010597	-0.770518	G	V	27.660220	27.505831	26.800473	28.774817
13	238	0.407606	0.372442	0.709748	0.070300	G	A	-0.001551	-0.115146	G	A	28.735647	27.721544	26.833119	30.243068
13	239	0.407606	0.642646	0.974617	0.075636	G	Q	-0.033192	-2.407524	G	Q	27.473333	26.588994	25.465679	26.823953
13	240	0.407606	0.427001	0.780486	0.054120	G	L	-0.017783	-1.291136	G	L	29.433822	27.601866	26.573288	28.917845
13	241	0.407606	0.387796	0.719321	0.076081	G	S	0.004035	0.289562	G	S	31.212430	29.828875	28.648590	30.628538
13	242	0.407606	0.721571	1.016534	0.112643	G	Q	-0.023686	-1.718822	G	Q	32.603821	29.401149	28.382809	31.862872
13	243	0.407606	0.540725	0.873949	0.074381	G	F	-0.025297	-1.835548	G	F	34.191079	31.027633	30.148540	33.524300
13	244	0.407606	0.699870	0.982768	0.124708	G	D	0.023558	1.704004	G	D	35.773803	33.313774	32.179010	35.040965
13	245	0.407606	0.541554	0.874954	0.074206	G	E	-0.001316	-0.098152	G	E	37.261137	34.926792	33.677048	36.885374
13	246	0.407606	0.644798	0.973354	0.079050	G	E	-0.014481	-1.051912	G	E	37.219930	34.441859	33.409812	35.948980
13	247	0.407606	0.762366	1.059225	0.110747	G	L	-0.006646	-0.484300	G	L	37.513053	33.943275	33.033649	36.335957
13	248	0.407606	0.443182	0.782914	0.067874	G	Y	-0.008087	-0.588652	G	Y	40.836305	39.682314	38.745856	42.037494
13	249	0.407606	0.717115	1.038044	0.086677	G	K	-0.022810	-1.655378	G	K	41.021339	40.370539	39.547233	40.945492
13	250	0.407606	0.752068	1.040332	0.119342	G	V	0.008128	0.586118	G	V	43.124915	42.018892	41.243693	42.946380
13	251	0.407606	0.829284	1.108099	0.128791	G	I	0.017612	1.273203	G	I	44.995677	43.816416	43.083355	45.828267
13	264	0.407606	0.584697	0.922904	0.069399	G	D	-0.007499	-0.546118	G	D	42.168271	39.674095	38.888752	42.022290
13	265	0.407606	0.564958	0.873448	0.099116	G	E	0.019015	1.374850	G	E	40.335976	38.377717	37.713380	39.689595
13	266	0.407606	0.492431	0.781286	0.118751	G	K	0.040092	2.901875	G	K	39.424932	39.253279	38.549470	40.326820
13	267	0.407606	0.619320	0.939558	0.087368	G	Y	-0.011516	-0.837114	G	Y	38.480880	36.085267	35.324607	37.080112
13	268	0.407606	0.118134	0.509806	0.015934	G	L	-0.003035	-0.222689	G	L	40.022644	38.183366	37.342508	41.251119
13	269	0.407606	0.395827	0.765079	0.038353	G	I	-0.014502	-1.053451	G	I	37.762986	37.136691	36.423809	37.587024
13	270	0.407606	0.381584	0.733866	0.055324	G	A	-0.008557	-0.622754	G	A	37.360111	36.615989	35.666060	36.615989
13	271	0.407606	0.057009	0.460211	0.004403	G	T	-0.005565	-0.405964	G	T	36.099179	34.602668	33.688567	34.753872
13	272	0.407606	0.296405	0.662443	0.041568	G	S	0.006515	0.469248	G	S	36.285327	34.562586	33.912426	37.056672
13	273	0.407606	0.008886	0.416012	0.000480	G	E	-0.001802	-0.133359	G	E	32.498099	28.641264	27.793499	31.815562
13	274	0.407606	0.454064	0.781582	0.080087	G	Q	-0.000267	-0.022110	G	Q	32.024812	31.508700	30.908853	32.670478
13	275	0.407606	0.459318	0.814490	0.052433	G	P	-0.006731	-0.490420	G	P	34.051321	33.337823	32.868342	35.581728
13	276	0.407606	0.356928	0.705061	0.059473	G	I	0.014085	1.017711	G	I	32.970854	31.113427	30.684927	33.342535
13	277	0.407606	0.642344	0.955808	0.094142	G	A	-0.012452	-0.904921	G	A	29.275882	28.254777	27.840040	28.637162
13	278	0.407606	0.525134	0.862484	0.070256	G	A	-0.007789	-0.567111	G	A	30.233346	30.117492	29.655931	30.956635
13	279	0.407606	0.573112	0.913474	0.067243	G	L	-0.006402	-0.466581	G	L	32.331651	31.498654	31.102762	32.969077
13	280	0.407606	0.529948	0.869868	0.067686	G	H	-0.004603	-0.336243	G	H	29.629479	27.489014	27.004315	29.123257
13	281	0.407606	0.684245	1.001582	0.090269	G	R	-0.001622	-0.120270	G	R	28.039153	27.829790	27.207241	28.704354
13	282	0.407606	0.483968	0.849261	0.042313	G	D	-0.005687	-0.414786	G	D	26.526930	25.632590	24.801869	27.230881
13	283	0.407606	0.408888	0.767707	0.048787	G	E	-0.014140	-1.027263	G	E	27.113968	24.943892	24.390521	28.125136
13	284	0.407606	0.545290	0.817187	0.135709	G	W	0.049838	3.607994	G	W	25.755325	21.287586	20.544685	25.691729
13	285	0.407606	0.397429	0.766110	0.038925	G	L	-0.005074	-0.370393	G	L	26.837105	25.558545	25.265513	26.574789
13	289	0.407606	0.681544	1.023693	0.065457	G	D	-0.008176	-0.595146	G	D	31.424489	30.754175	30.685660	31.406478
13	290	0.407606	0.156222	0.537884	0.025944	G	L	-0.005376	-0.392303	G	L	29.033127	25.313152	25.297622	27.499691
13	291	0.407606	0.026640	0.427833	0.006413	G	P	0.000117	0.005723	G	P	29.741834	29.710699	29.480228	29.710699
13	292	0.407606	0.619308	0.963245	0.063669	G	I	-0.007850	-0.571511	G	I	31.738127	30.438930	30.293762	31.486655
13	293	0.407606	0.516027	0.877123	0.046510	G	K	-0.021946	-1.592775	G	K	33.752678	33.278556	32.983882	34.368987
13	294	0.407606	0.505114	0.849401	0.063318	G	Y	-0.002023	-0.149343	G	Y	35.663312	33.251617	32.952684	35.062282
13	295	0.407606	0.595661	0.938631	0.064636	G	A	-0.012837	-0.932797	G	A	38.559776	37.699970	37.212778	39.781400
13	296	0.407606	0.348894	0.723739	0.032761	G	G	-0.019267	-1.398683	G	G	38.521014	38.521014	37.624101	38.521014
13	297	0.407606	0.702703	1.023795	0.086514	G	L	-0.009216	-0.670492	G	L	41.842422	40.614468	40.001248	43.066216
13	298	0.407606	0.262847	0.645826	0.024627	G	S	-0.016513	-1.199143	G	S	42.215246	40.003043	39.275955	40.951666
13	299	0.407606	0.610308	0.914495	0.103418	G	T	0.008863	0.639380	G	T	43.689761	41.992015	41.196333	44.978412
13	300	0.407606	0.185719	0.576483	0.016842	G	C	-0.006587	-0.479995	G	C	41.261872	39.886036	39.020254	40.473571
13	301	0.407606	0.116052	0.511776	0.011881	G	F	0.000080	0.002991	G	F	41.825684	39.782662	38.828623	42.211852
13	303	0.407606	0.536292	0.865738	0.078160	G	Q	-0.000602	-0.046403	G	Q	41.754338	40.968162	39.902464	41.127448
13	305	0.407606	0.324177	0.677144	0.054639	G	V	-0.000732	-0.055824	G	V	41.259620	40.659385	39.461197	40.659385
13	306	0.407606	0.134540	0.516250	0.025896	G	G	-0.001888	-0.139578	G	G	39.511729	39.511729	38.199642	39.511729
13	307	0.407606	0.393531	0.751487	0.049650	G	S	0.000495	0.033066	G	S	42.574270	41.498356	40.153720	42.443993
13	309	0.407606	0.049436	0.454129	0.002913	G	G	-0.009061	-0.659268	G	G	49.053204	49.053204	46.688160	49.053204
13	310	0.407606	0.411967	0.762861	0.056712	G	R	-0.001810	-0.133883	G	R	47.050476	41.604434	40.058258	45.523654
13	311	0.407606	0.330338	0.668907	0.069036	G	D	0.009329	0.673089	G	D	48.898184	46.462525	44.985774	47.890530
13	312	0.407606	0.439100	0.775120	0.071585	G	T	0.002295	0.163500	G	T	51.069396	50.353370	49.010181	51.525613
13	313	0.407606	0.426148	0.756274	0.077480	G	R	0.010442	0.753723	G	R	53.937817	52.708519	51.379977	54.799719
13	315	0.407606	0.410563	0.773977	0.044192	G	I	-0.010689	-0.777177	G	I	50.527769	48.267865	47.144989	51.066861
13	316	0.407606	0.613477	0.943925	0.077159	G	F	-0.027579	-2.000894	G	F	47.636379	44.453686	43.058295	47.819070
13	318	0.407606	0.528947	0.851024	0.085529	G	V	0.002381	0.169723	G	V	46.644281	44.442371	43.363088	47.634659
13	319	0.407606	0.024744	0.422514	0.009836	G	H	0.004062	0.291517	G	H	45.355093	44.217824	43.223229	46.105573
13	320	0.407606	0.227469	0.587623	0.047452	G	Q	0.011361	0.820358	G	Q	45.917055	45.858121	44.854130	47.083998
13	322	0.407606	0.752380	1.044238	0.115748	G	E	0.008524	0.614812	G	E	44.919380	43.975503	43.118566	46.108437
13	324	0.407606	0.301819	0.677403	0.032021	G	I	-0.016824	-1.221704	G	I	41.040950	39.406518	38.625119	41.990406
13	326	0.407606	0.409671	0.768231	0.049046	G	Q	-0.010065	-0.731993	G	Q	35.055217	32.968798	32.280277	34.931241
13	327	0.407606	0.445915	0.794482	0.059039	G	F	-0.009650	-0.701898	G	F	32.054944	28.603503	28.021216	32.186279
13	328	0.407606	0.730608	1.028546	0.109668	G	V	-0.004818	-0.351864	G	V	29.973441	27.638852	27.161724	30.030985
13	329	0.407606	0.526920	0.879575	0.054951	G	Y	-0.000579	-0.044699	G	Y	27.348029	26.913685	26.616738	27.656638
13	330	0.407606	0.535766	0.886158	0.057214	G	S	-0.002411	-0.177462	G	S	25.440200	23.368511	23.140718	25.340670
13	331	0.407606	0.793700	1.098347	0.102959	G	S	0.000593	0.040216	G	S	23.095081	21.842782	21.682990	23.631808
13	332	0.407606	0.374909	0.732347	0.050168	G	P	-0.011444	-0.831925	G	P	19.394128	18.384638	18.229440	18.384638
13	333	0.407606	0.433923	0.773482	0.068047	G	H	0.009954	0.718413	G	H	19.454072	17.560621	17.560621	19.880160
13	336	0.407606	0.726128	1.024616	0.109117	G	K	0.020390	1.474507	G	K	24.670321	23.593671	23.132113	24.492100
13	337	0.407606	0.216617	0.585212	0.039011	G	S	0.004012	0.287885	G	S	24.121189	21.795633	21.165452	22.894799
13	338	0.407606	0.846131	1.132890	0.120847	G	W	-0.000705	-0.053842	G	W	24.751906	20.399501	19.373039	23.841880
13	339	0.407606	0.718593	1.032807	0.093392	G	E	0.001233	0.086551	G	E	27.753217	26.388584	25.576967	27.828061
13	340	0.407606	0.694858	1.012292	0.090172	G	M	-0.009660	-0.702674	G	M	28.946279	28.141382	27.436288	28.364530
13	341	0.407606	0.462379	0.803271	0.066713	G	F	0.009821	0.708723	G	F	28.397689	27.138823	26.135208	27.138823
13	342	0.407606	0.527558	0.862704	0.072459	G	E	0.000373	0.024233	G	E	30.935255	29.342655	28.031388	30.723022
13	343	0.407606	0.712373	1.022902	0.097077	G	E	-0.000192	-0.016675	G	E	33.058171	31.933297	31.027711	32.676826
13	344	0.407606	0.402251	0.755943	0.053915	G	M	0.009668	0.697641	G	M	33.409628	30.462442	29.783266	32.344407
13	345	0.407606	0.596999	0.915377	0.089227	G	I	-0.000186	-0.016238	G	I	34.451572	33.267561	32.087600	33.633590
13	346	0.407606	0.794451	1.122918	0.079139	G	T	-0.008152	-0.593363	G	T	37.039918	35.788971	34.728643	36.849197
13	347	0.407606	0.815505	1.107200	0.115910	G	T	-0.013136	-0.954518	G	T	38.328093	36.820193	36.052103	37.580290
13	348	0.407606	0.515252	0.858844	0.064014	G	A	-0.014181	-1.030216	G	A	38.942975	37.922392	36.875467	37.922392
13	349	0.407606	0.313953	0.671315	0.050244	G	E	-0.004098	-0.299656	G	E	40.414513	37.206569	35.888431	39.741478
13	350	0.407606	0.700639	1.023153	0.085092	G	E	-0.002876	-0.211138	G	E	42.834357	40.746919	39.803167	42.503902
13	351	0.407606	0.547800	0.857939	0.097467	G	F	0.019459	1.407048	G	F	43.877612	42.963022	42.014837	42.963022
13	352	0.407606	0.561851	0.871215	0.098242	G	Y	0.008631	0.622533	G	Y	45.180452	42.211111	41.100531	44.391640
13	353	0.407606	0.600961	0.929190	0.079376	G	Q	0.005301	0.381249	G	Q	46.464204	43.372558	42.099233	45.724921
13	354	0.407606	0.736067	1.050162	0.093511	G	S	0.002563	0.182920	G	S	48.793933	47.622531	46.532976	48.407475
13	355	0.407606	0.048721	0.445354	0.010973	G	L	-0.000410	-0.032467	G	L	49.876528	47.806392	46.783646	49.072544
13	356	0.407606	0.527393	0.865537	0.069462	G	G	0.016503	1.192867	G	G	50.640500	50.640500	48.875555	50.640500
13	357	0.407606	0.262722	0.645323	0.025005	G	I	-0.003422	-0.250733	G	I	48.441384	46.586932	45.231028	47.676585
13	358	0.407606	0.258713	0.633217	0.033103	G	P	-0.001439	-0.107064	G	P	47.292631	46.037279	44.556183	48.330982
13	359	0.407606	0.234781	0.604088	0.038299	G	Y	0.002208	0.157218	G	Y	43.710325	41.175120	39.777133	42.928010
13	360	0.407606	0.190168	0.575075	0.022698	G	H	0.000371	0.024074	G	H	40.787556	39.157315	37.579585	41.071958
13	361	0.407606	0.440778	0.784423	0.063961	G	I	0.002122	0.150940	G	I	37.068168	35.009261	33.500705	36.453363
13	362	0.407606	0.487981	0.848983	0.046604	G	V	-0.012526	-0.910325	G	V	34.899210	32.963869	31.350865	35.575140
13	363	0.407606	0.784115	1.079615	0.112106	G	N	0.000903	0.062648	G	N	31.201812	28.351422	26.619902	30.517461
13	364	0.407606	0.555395	0.891089	0.071912	G	I	-0.020392	-1.480176	G	I	30.534260	28.234343	26.463223	30.611441
13	365	0.407606	0.406405	0.697295	0.116716	G	V	0.051080	3.697972	G	V	28.809688	27.731497	25.889551	29.627704
13	366	0.407606	0.421509	0.774757	0.054358	G	S	0.004564	0.327877	G	S	25.447289	24.256767	22.359228	24.256767
13	367	0.407606	0.242206	0.605634	0.044178	G	G	-0.001601	-0.118773	G	G	27.337864	27.337864	24.952759	27.337864
13	368	0.407606	0.239470	0.571724	0.075353	G	S	0.031721	2.295419	G	S	29.490364	28.637438	26.907784	30.769459
13	369	0.407606	0.422817	0.777437	0.052986	G	L	0.001625	0.114922	G	L	26.860338	24.804468	23.191822	25.695908
13	370	0.407606	0.326365	0.643988	0.089983	G	N	0.022390	1.619379	G	N	26.220276	24.020167	22.763145	27.058158
13	371	0.407606	0.756408	1.049209	0.114804	G	H	-0.023643	-1.715703	G	H	22.887510	21.066999	19.956062	22.813616
13	372	0.407606	0.693516	1.008202	0.092920	G	A	-0.016241	-1.179445	G	A	22.801457	21.699377	20.712205	23.938776
13	373	0.407606	0.477218	0.832972	0.051852	G	A	-0.023756	-1.723915	G	A	23.678097	22.296933	20.997359	25.069929
13	374	0.407606	0.682074	1.004965	0.084715	G	S	-0.017759	-1.289416	G	S	21.403063	19.840443	18.502868	20.528134
13	375	0.407606	0.415454	0.774839	0.048221	G	K	-0.010071	-0.732393	G	K	24.610866	23.507203	22.140465	24.489945
13	376	0.407606	0.445717	0.806193	0.047129	G	K	-0.029629	-2.149389	G	K	28.243308	26.922422	25.480798	28.608886
13	377	0.407606	0.435216	0.780283	0.062539	G	L	-0.002721	-0.199933	G	L	31.468071	30.253503	28.850542	31.559860
13	378	0.407606	0.015869	0.422514	0.000961	G	D	-0.002485	-0.182835	G	D	34.862007	33.364413	31.966710	35.101322
13	379	0.407606	0.435636	0.783801	0.059441	G	L	0.001248	0.087658	G	L	38.244044	36.957830	35.557534	38.637927
13	380	0.407606	0.040579	0.442821	0.005364	G	E	-0.003951	-0.289013	G	E	40.699639	37.836981	36.176714	40.400211
13	381	0.407606	0.472296	0.824296	0.055606	G	A	-0.017329	-1.258275	G	A	44.250104	42.929294	41.450355	44.828112
13	382	0.407606	0.127568	0.522958	0.012215	G	W	-0.005666	-0.413302	G	W	47.227208	46.165460	44.629757	47.801629
13	383	0.407606	0.600782	0.926572	0.081816	G	F	-0.010063	-0.731847	G	F	49.833523	46.972028	45.546618	49.443239
13	384	0.407606	0.108086	0.495232	0.020459	G	P	0.001240	0.087081	G	P	53.255951	52.074246	50.500386	54.101180
13	385	0.407606	0.515769	0.856226	0.067148	G	G	-0.009833	-0.715169	G	G	55.126913	55.126913	52.727007	55.126913
13	387	0.407606	0.618046	0.960078	0.065574	G	G	0.004446	0.319320	G	G	51.700028	51.700028	48.264852	51.700028
13	388	0.407606	0.727484	1.030876	0.104214	G	A	0.014998	1.083856	G	A	47.916768	47.021168	45.338403	47.557372
13	389	0.407606	0.302581	0.692679	0.017508	G	F	-0.012702	-0.923062	G	F	44.804348	43.743629	42.057738	43.743629
13	390	0.407606	0.504625	0.841878	0.070353	G	R	-0.022567	-1.637783	G	R	43.676471	42.597619	41.107758	44.872840
13	392	0.407606	0.497023	0.831405	0.073224	G	L	-0.000085	-0.008955	G	L	40.989437	39.800266	38.583059	42.001538
13	393	0.407606	0.564944	0.897010	0.075540	G	V	-0.028715	-2.083164	G	V	37.683320	36.214911	34.913763	37.820640
13	394	0.407606	0.022131	0.428291	0.001446	G	S	-0.003379	-0.247616	G	S	33.985266	33.080056	31.940214	33.654663
13	395	0.407606	0.528423	0.870110	0.065919	G	C	-0.007255	-0.528441	G	C	31.467619	29.611116	28.392496	31.902314
13	396	0.407606	0.106604	0.498723	0.015487	G	S	-0.004348	-0.317825	G	S	27.834501	26.905208	25.915716	27.734437
13	397	0.407606	0.428703	0.783559	0.052751	G	N	-0.025602	-1.857681	G	N	24.700756	22.925515	21.901147	24.207360
13	398	0.407606	0.497767	0.837654	0.067719	G	C	-0.005044	-0.368224	G	C	22.630021	20.444128	19.642856	23.403029
13	399	0.407606	0.596189	0.933478	0.070317	G	T	-0.022366	-1.623208	G	T	20.176297	18.430451	17.639384	18.964246
13	400	0.407606	0.240328	0.622531	0.025403	G	D	-0.003812	-0.278974	G	D	18.213693	14.656428	14.197283	17.001593
13	401	0.407606	0.325985	0.693084	0.040507	G	Y	-0.008654	-0.629744	G	Y	18.821101	18.355977	17.407338	19.362559
13	402	0.407606	0.024744	0.428338	0.004012	G	Q	-0.002101	-0.154975	G	Q	22.145102	21.031901	20.359680	23.448945
13	403	0.407606	0.274194	0.632916	0.048883	G	A	0.022440	1.623025	G	A	21.307036	20.454063	20.073996	20.962078
13	404	0.407606	0.118474	0.513516	0.012563	G	R	-0.011038	-0.802484	G	R	18.541152	13.086269	12.686628	17.217420
13	405	0.407606	0.192758	0.560443	0.039922	G	R	0.000168	0.009377	G	R	21.093606	20.138361	19.648891	21.678006
13	406	0.407606	0.503483	0.850613	0.060475	G	L	-0.018591	-1.349706	G	L	23.995509	22.798591	22.270189	24.897047
13	407	0.407606	0.587574	0.898659	0.096521	G	R	0.015907	1.149700	G	R	22.147972	21.838314	21.057753	22.615007
13	408	0.407606	0.451051	0.799892	0.058765	G	I	0.001634	0.115574	G	I	23.219972	21.431268	21.066712	23.998115
13	409	0.407606	0.178780	0.575922	0.010464	G	R	-0.005137	-0.374951	G	R	21.354276	20.681928	20.074435	21.136051
13	410	0.407606	0.462166	0.804999	0.064774	G	Y	0.004143	0.297400	G	Y	21.566299	20.660174	20.487292	20.660174
13	411	0.407606	0.521962	0.804121	0.125447	G	G	0.034684	2.510071	G	G	23.521059	23.521059	22.711983	23.521059
13	412	0.407606	0.836362	1.111057	0.132911	G	Q	0.019848	1.435219	G	Q	23.189407	19.735979	19.376835	22.107112
13	419	0.407606	0.685845	1.016660	0.076791	G	K	-0.003515	-0.257427	G	K	12.486146	8.817111	8.081608	11.163165
13	420	0.407606	0.754125	1.073984	0.087747	G	V	-0.006921	-0.504198	G	V	15.528421	14.355921	13.680427	16.543528
13	421	0.407606	0.798017	1.104133	0.101490	G	E	-0.004514	-0.329796	G	E	15.933857	14.708215	14.694557	16.076909
13	422	0.407606	0.504542	0.840536	0.071612	G	F	0.011696	0.844603	G	F	18.259850	16.117361	15.566633	18.029912
13	423	0.407606	0.443381	0.808899	0.042088	G	V	-0.004935	-0.360347	G	V	21.073792	20.229673	20.025362	22.571124
13	424	0.407606	0.219527	0.607456	0.019677	G	H	-0.016430	-1.193138	G	H	21.723808	17.928770	17.497219	21.533056
13	425	0.407606	0.311942	0.633170	0.086377	G	M	0.035116	2.541399	G	M	24.594203	23.264096	22.745777	24.696270
13	426	0.407606	0.167131	0.549409	0.025327	G	L	0.001334	0.093894	G	L	27.015014	25.710724	25.135401	27.260615
13	427	0.407606	0.052292	0.453469	0.006429	G	N	-0.004236	-0.309691	G	N	30.157614	27.998105	27.171979	30.140472
13	428	0.407606	0.418760	0.779013	0.047353	G	A	-0.014276	-1.037079	G	A	33.108804	32.175448	31.376702	33.061582
13	429	0.407606	0.221182	0.611123	0.017665	G	T	-0.022947	-1.665315	G	T	36.709470	35.312191	34.415409	37.285534
13	430	0.407606	0.465480	0.776722	0.096364	G	M	0.021569	1.559927	G	M	39.502470	38.495035	37.656101	39.925085
13	432	0.407606	0.212382	0.594861	0.025127	G	A	-0.012693	-0.922356	G	A	42.905117	42.186491	41.181083	42.186491
13	433	0.407606	0.591443	0.927281	0.071768	G	T	-0.014601	-1.060615	G	T	46.585166	45.120460	44.203614	47.173306
13	434	0.407606	0.587688	0.916146	0.079148	G	T	-0.008296	-0.603853	G	T	47.925439	46.276051	45.259318	47.673298
13	436	0.407606	0.647679	0.994436	0.060849	G	T	-0.022771	-1.652523	G	T	47.091345	45.271000	44.224599	46.678484
13	437	0.407606	0.476981	0.840388	0.044199	G	I	-0.011477	-0.834264	G	I	50.727675	49.276005	48.179059	51.281059
13	438	0.407606	0.540329	0.852673	0.095262	G	C	0.013134	0.948777	G	C	50.757832	49.864778	48.595534	49.864778
13	439	0.407606	0.278113	0.620759	0.064960	G	A	0.013651	0.986245	G	A	49.567451	48.212680	46.921752	48.212680
13	440	0.407606	0.314783	0.698917	0.023471	G	I	-0.012990	-0.943943	G	I	52.232730	50.911440	49.842222	52.320328
13	441	0.407606	0.329879	0.710430	0.027055	G	L	-0.007018	-0.511206	G	L	55.034181	53.777467	52.535148	55.124031
13	442	0.407606	0.015869	0.422514	0.000961	G	E	-0.002491	-0.183252	G	E	54.454004	52.590370	51.080648	53.353992
13	443	0.407606	0.306500	0.669266	0.044840	G	N	-0.004871	-0.355657	G	N	54.041570	50.663774	49.251948	52.770261
13	444	0.407606	0.477445	0.842410	0.042640	G	Y	-0.009788	-0.711930	G	Y	56.937613	53.747151	52.515240	56.623600
13	445	0.407606	0.182482	0.566796	0.023292	G	Q	-0.014297	-1.038631	G	Q	59.463490	57.316569	55.841229	59.180551
13	446	0.407606	0.609968	0.909487	0.108087	G	T	0.029886	2.162475	G	T	63.016237	61.807629	60.441519	63.549098
13	447	0.407606	0.626145	0.961412	0.072339	G	E	0.003437	0.246239	G	E	66.526787	65.368137	63.978549	67.734703
13	448	0.407606	0.271129	0.616196	0.062539	G	K	0.018472	1.335516	G	K	67.077305	66.022217	64.762037	67.443403
13	449	0.407606	0.451980	0.747042	0.112544	G	G	0.039084	2.828869	G	G	63.652503	63.652503	60.737076	63.652503
13	450	0.407606	0.295400	0.674380	0.028626	G	I	0.003623	0.259701	G	I	60.247707	57.795071	56.607895	59.072528
13	451	0.407606	0.755298	1.086682	0.076222	G	T	-0.006125	-0.446528	G	T	60.157854	57.823655	56.678164	60.246173
13	452	0.407606	0.302303	0.689198	0.020711	G	V	-0.002465	-0.181397	G	V	58.311635	57.600912	56.548705	58.992284
13	454	0.407606	0.538536	0.890748	0.055394	G	E	-0.004833	-0.352946	G	E	56.187124	55.444705	54.521179	56.084328
13	455	0.407606	0.418665	0.775795	0.050476	G	K	0.004066	0.291780	G	K	53.319883	51.329756	50.460490	51.830020
13	456	0.407606	0.054495	0.458294	0.003806	G	L	-0.007005	-0.510318	G	L	54.306277	51.687931	50.836386	53.974559
13	457	0.407606	0.596016	0.951366	0.052256	G	K	-0.010905	-0.792820	G	K	58.023956	56.596743	55.750793	58.764269
13	458	0.407606	0.477685	0.844716	0.040575	G	E	-0.019654	-1.426683	G	E	57.616057	55.115004	54.509783	56.635360
13	459	0.407606	0.277118	0.650458	0.034266	G	F	-0.006082	-0.443424	G	F	56.346474	52.461963	51.847752	54.847217
13	460	0.407606	0.551757	0.905336	0.054027	G	M	-0.012649	-0.919229	G	M	58.798951	57.472348	56.645396	59.110785
13	465	0.407606	0.835218	1.127133	0.115690	G	Q	0.011221	0.810182	G	Q	62.309938	61.398699	60.476708	62.866337
13	466	0.407606	0.631190	0.969356	0.069440	G	E	0.000074	0.002576	G	E	63.669291	62.330193	61.282070	65.166353
13	467	0.407606	0.820403	1.086734	0.141275	G	L	0.033892	2.452681	G	L	63.138654	63.138654	62.075362	63.989083
13	468	0.407606	0.356292	0.728734	0.035164	G	I	-0.004960	-0.362150	G	I	62.509313	58.741408	57.716090	61.116552
13	469	0.407606	0.825022	1.108276	0.124351	G	P	0.020153	1.457322	G	P	65.458140	64.551230	63.457628	66.837547
13	470	0.407606	0.764095	1.027635	0.144066	G	F	0.036761	2.660585	G	F	65.895453	62.538393	61.255912	66.086895
13	471	0.407606	0.844536	1.149028	0.103114	G	V	-0.005247	-0.382954	G	V	68.089777	66.549174	65.468360	67.907332
14	15	0.626068	0.579507	1.104320	0.101255	G	D	0.020079	1.451982	G	D	3.804533	2.412894	1.331948	4.608975
14	16	0.626068	0.596378	1.124621	0.097824	G	P	0.010520	0.759371	G	P	6.823386	5.665620	4.428737	7.640946
14	17	0.626068	0.540662	1.102250	0.064480	G	A	-0.005555	-0.405216	G	A	9.196876	8.020923	6.798808	9.625815
14	18	0.626068	0.805339	1.314894	0.116513	G	L	0.004219	0.302914	G	L	8.430240	6.136372	5.699882	7.372758
14	19	0.626068	0.529246	1.084984	0.070330	G	I	-0.003890	-0.284577	G	I	9.262873	6.586899	6.383378	8.658577
14	20	0.626068	0.638092	1.179207	0.084953	G	R	-0.010509	-0.764173	G	R	12.125206	10.765220	10.022121	12.230262
14	21	0.626068	0.713646	1.239946	0.099768	G	E	0.012547	0.906252	G	E	13.431535	12.367977	11.469965	12.936752
14	22	0.626068	0.730878	1.256710	0.100237	G	T	-0.007253	-0.528244	G	T	13.789430	11.935918	11.733945	12.849096
14	23	0.626068	0.687691	1.166857	0.146902	G	Q	0.026368	1.907608	G	Q	15.636812	14.533802	14.116585	15.230060
14	24	0.626068	0.747210	1.285471	0.087807	G	E	-0.008210	-0.597590	G	E	17.893938	16.704664	16.057732	17.652541
14	25	0.626068	0.720303	1.240966	0.105404	G	K	0.005263	0.378541	G	K	18.525388	15.599597	15.335427	17.617129
14	26	0.626068	0.295342	0.881926	0.039484	G	R	-0.008225	-0.598706	G	R	19.636648	17.108727	17.108727	18.837135
14	27	0.626068	0.663214	1.174438	0.114843	G	F	0.016318	1.179429	G	F	21.650941	20.659404	20.249986	23.057720
14	134	0.626068	0.884363	1.363813	0.146618	G	E	0.015841	1.144886	G	E	18.694623	17.609842	17.584948	19.645578
14	135	0.626068	0.470892	1.049208	0.047753	G	I	-0.008381	-0.609986	G	I	15.403141	12.971374	12.954008	14.025580
14	136	0.626068	0.153786	0.719633	0.060221	G	G	0.017395	1.257472	G	G	16.120416	16.120416	13.831977	16.120416
14	137	0.626068	0.150747	0.746012	0.030803	G	N	-0.001878	-0.138864	G	N	14.750075	13.995327	13.995327	15.750079
14	138	0.626068	0.608090	1.131025	0.103132	G	L	0.016836	1.217001	G	L	13.058898	9.822644	9.822644	11.982262
14	139	0.626068	0.564134	1.109261	0.080941	G	L	-0.013216	-0.960262	G	L	16.143368	14.793741	14.793741	16.739984
14	140	0.626068	0.668518	1.186641	0.107945	G	H	0.010537	0.760619	G	H	18.055045	17.515766	17.515766	19.329399
14	141	0.626068	0.608168	1.180505	0.053731	G	P	-0.017692	-1.284584	G	P	18.850450	17.735776	17.735776	18.834132
14	142	0.626068	0.635958	1.163465	0.098560	G	S	0.004853	0.348823	G	S	22.527118	21.104306	21.104306	23.380326
14	143	0.626068	0.336004	0.910170	0.051902	G	V	-0.000856	-0.064818	G	V	22.303519	21.166457	21.166457	21.283181
14	144	0.626068	0.170010	0.740249	0.055830	G	P	0.017275	1.248795	G	P	24.302730	23.599833	23.530982	25.792928
14	145	0.626068	0.713416	1.242425	0.097059	G	I	-0.002683	-0.197184	G	I	22.627921	19.740264	19.592950	21.536048
14	146	0.626068	0.170363	0.728916	0.067515	G	S	0.027210	1.968565	G	S	25.376671	24.243283	23.968859	26.677569
14	147	0.626068	0.819792	1.316998	0.128862	G	N	0.012732	0.919645	G	N	26.912352	26.445067	26.094473	27.012856
14	148	0.626068	0.558651	1.114827	0.069891	G	D	-0.001111	-0.083290	G	D	30.377329	29.023156	28.707953	31.244887
14	149	0.626068	0.416364	0.986240	0.056192	G	E	-0.003599	-0.263493	G	E	31.420403	30.545251	30.495264	31.724860
14	153	0.626068	0.202222	0.795737	0.032552	G	N	-0.010977	-0.798040	G	N	30.845103	29.447569	29.447569	31.506599
14	154	0.626068	0.643409	1.180254	0.089223	G	K	-0.001915	-0.141530	G	K	31.342473	29.320285	29.320285	30.332412
14	155	0.626068	0.552462	1.120833	0.057697	G	V	-0.015101	-1.096881	G	V	34.176417	33.326701	33.326701	35.665393
14	156	0.626068	0.554416	1.106602	0.073882	G	E	-0.000866	-0.065506	G	E	33.545554	29.760122	29.760122	32.488534
14	157	0.626068	0.549563	1.092457	0.083174	G	R	-0.001993	-0.147153	G	R	36.734009	32.407206	32.407206	36.569260
14	158	0.626068	0.739682	1.239468	0.126281	G	I	0.023778	1.719939	G	I	40.180747	39.043006	39.043006	40.847125
14	159	0.626068	0.648086	1.160591	0.113563	G	W	0.011969	0.864355	G	W	42.766299	41.703777	41.703777	42.265168
14	160	0.626068	0.283833	0.849968	0.059933	G	G	-0.006710	-0.488896	G	G	46.364906	46.364906	45.132350	46.364906
14	161	0.626068	0.755710	1.254390	0.127388	G	D	0.021169	1.530887	G	D	48.484056	47.905279	47.905279	50.011545
14	162	0.626068	0.784774	1.279170	0.131672	G	C	0.013982	1.010240	G	C	46.623617	44.172750	44.172750	45.126736
14	167	0.626068	0.627943	1.144354	0.109657	G	K	0.009828	0.709278	G	K	57.858324	56.958305	56.958305	59.005922
14	168	0.626068	0.616847	1.139117	0.103797	G	Y	-0.001065	-0.079943	G	Y	56.255830	54.123808	54.123808	57.046979
14	169	0.626068	0.650174	1.185396	0.090847	G	S	-0.022106	-1.604340	G	S	52.847725	51.091906	51.091906	52.415404
14	170	0.626068	0.061132	0.677409	0.009791	G	H	-0.003741	-0.273782	G	H	51.332016	47.557192	47.557192	49.870548
14	171	0.626068	0.749601	1.273305	0.102364	G	V	-0.026720	-1.938668	G	V	52.549962	50.952575	50.952575	52.408000
14	172	0.626068	0.476666	1.030696	0.072038	G	D	0.012012	0.867490	G	D	56.192002	54.769467	54.769467	56.901025
14	173	0.626068	0.321262	0.895168	0.052162	G	L	0.010204	0.736538	G	L	55.797925	54.046512	54.046512	54.897444
14	174	0.626068	0.571339	1.094985	0.102422	G	V	0.004418	0.317313	G	V	54.497578	52.638027	52.638027	53.173184
14	175	0.626068	0.691541	1.198238	0.119370	G	V	0.009995	0.721387	G	V	57.711152	56.511320	56.511320	57.944181
14	176	0.626068	0.842814	1.311349	0.157533	G	M	0.030818	2.230000	G	M	60.224887	58.991871	58.991871	60.121824
14	177	0.626068	0.446899	0.990210	0.082757	G	V	-0.001964	-0.145080	G	V	59.806330	58.248185	58.248185	58.716085
14	178	0.626068	0.518709	1.077665	0.067112	G	D	-0.011061	-0.804145	G	D	60.007715	59.017042	59.017042	61.457347
14	179	0.626068	0.654515	1.171333	0.109250	G	G	0.002656	0.189684	G	G	56.702125	56.702125	54.543361	56.702125
14	180	0.626068	0.665673	1.170718	0.121023	G	F	0.014360	1.037586	G	F	55.266547	51.865197	51.865197	54.625097
14	181	0.626068	0.252283	0.828176	0.050175	G	E	0.004809	0.345618	G	E	56.225453	54.557212	54.557212	56.977347
14	182	0.626068	0.753836	1.235704	0.144200	G	G	0.016458	1.189584	G	G	54.139179	54.139179	53.940702	54.139179
14	186	0.626068	0.489485	1.053587	0.061966	G	A	0.003671	0.263180	G	A	52.935027	52.935027	52.935027	53.416634
14	187	0.626068	0.435308	0.987252	0.074125	G	V	-0.001126	-0.084328	G	V	55.345739	54.562847	54.562847	56.861614
14	188	0.626068	0.501013	1.072523	0.054558	G	V	-0.012294	-0.893488	G	V	53.992002	52.375479	52.375479	54.181542
14	189	0.626068	0.393614	0.967695	0.051987	G	A	0.003353	0.240180	G	A	50.182113	48.412164	48.412164	49.419296
14	190	0.626068	0.104567	0.712379	0.018255	G	G	-0.002060	-0.152019	G	G	49.964017	49.964017	49.666624	49.964017
14	191	0.626068	0.499805	1.027925	0.097947	G	S	0.020140	1.456371	G	S	49.054906	47.048874	47.048874	48.648592
14	192	0.626068	0.319421	0.901047	0.044441	G	R	-0.013476	-0.979117	G	R	47.587642	43.198017	43.198017	46.092277
14	193	0.626068	0.306905	0.842774	0.090199	G	G	0.027131	1.962886	G	G	49.055928	49.055928	48.606735	49.055928
14	194	0.626068	0.549398	1.085563	0.089903	G	Y	-0.011859	-0.861961	G	Y	51.057547	46.522189	46.522189	50.397786
14	195	0.626068	0.571858	1.115557	0.082369	G	F	-0.003636	-0.266207	G	F	53.434207	52.805598	52.805598	54.848526
14	196	0.626068	0.315228	0.869868	0.071427	G	L	0.012045	0.869915	G	L	53.144992	50.849717	50.849717	51.877315
14	197	0.626068	0.571560	1.107586	0.090042	G	K	0.007457	0.537470	G	K	56.571202	55.333985	55.333985	57.675495
14	198	0.626068	0.398667	0.985396	0.039339	G	G	-0.016048	-1.165448	G	G	58.620891	58.620891	57.229122	58.620891
14	199	0.626068	0.740062	1.233623	0.132506	G	V	0.012708	0.917944	G	V	57.649786	55.665392	55.665392	58.322567
14	200	0.626068	0.483497	1.072350	0.037215	G	L	-0.023495	-1.705006	G	L	53.960305	52.035582	52.035582	53.502225
14	201	0.626068	0.333300	0.895180	0.064188	G	V	0.005657	0.407052	G	V	53.465197	52.467888	52.467888	54.412406
14	202	0.626068	0.667924	1.178030	0.115962	G	F	0.004988	0.358632	G	F	54.558167	53.134834	53.134834	55.986208
14	203	0.626068	0.139482	0.738322	0.027228	G	L	-0.001526	-0.113335	G	L	52.332470	50.176092	50.176092	52.441172
14	204	0.626068	0.539853	1.052921	0.113000	G	E	0.008828	0.636792	G	E	49.257094	47.387017	47.387017	49.140814
14	205	0.626068	0.668070	1.185778	0.108360	G	Q	-0.022377	-1.624007	G	Q	50.317073	49.832390	49.832390	51.607825
14	206	0.626068	0.131828	0.736758	0.021138	G	A	0.002796	0.199819	G	A	50.779834	49.050681	49.050681	51.728437
14	207	0.626068	0.224859	0.828151	0.022776	G	L	-0.004056	-0.296606	G	L	47.223436	45.476204	45.476204	46.715454
14	208	0.626068	0.710545	1.222530	0.114082	G	I	-0.001525	-0.113287	G	I	45.789097	45.282877	45.282877	46.152093
14	209	0.626068	0.693075	1.223993	0.095150	G	Q	-0.006973	-0.508006	G	Q	47.975213	47.353975	47.353975	49.505338
14	210	0.626068	0.427336	1.021522	0.031881	G	Y	-0.021746	-1.578316	G	Y	47.026852	45.186831	45.186831	47.512887
14	211	0.626068	0.550013	1.094298	0.081783	G	A	-0.019446	-1.411627	G	A	43.238822	41.810355	41.810355	42.576244
14	212	0.626068	0.475278	1.047364	0.053981	G	L	-0.018074	-1.312231	G	L	43.122268	42.037909	42.037909	43.839497
14	213	0.626068	0.474873	1.010178	0.090763	G	R	0.018270	1.320863	G	R	45.279523	44.514439	44.514439	46.757385
14	215	0.626068	0.658337	1.173369	0.111036	G	L	-0.007732	-0.562995	G	L	39.999814	37.455410	37.455410	39.201616
14	216	0.626068	0.867753	1.382757	0.111064	G	G	-0.008294	-0.603688	G	G	41.764379	41.764379	41.314055	41.764379
14	217	0.626068	0.733284	1.243586	0.115765	G	S	0.021670	1.567190	G	S	43.191894	42.065821	42.065821	44.274045
14	218	0.626068	0.681913	1.217949	0.090031	G	R	-0.006605	-0.481341	G	R	39.786426	37.808884	37.808884	39.098703
14	219	0.626068	0.226805	0.800709	0.052163	G	G	0.008985	0.648212	G	G	38.385775	38.385775	37.037552	38.385775
14	220	0.626068	0.292776	0.884622	0.034222	G	Y	-0.009177	-0.667664	G	Y	37.121665	33.659706	33.659706	37.151894
14	221	0.626068	0.698939	1.238307	0.086699	G	I	-0.010117	-0.735745	G	I	38.039444	36.153428	36.153428	37.389755
14	222	0.626068	0.570732	1.112646	0.084154	G	P	-0.029332	-2.127905	G	P	39.856636	39.489384	39.489384	41.369133
14	223	0.626068	0.651697	1.177562	0.100204	G	I	0.012160	0.878186	G	I	38.716985	36.168228	36.168228	37.310290
14	224	0.626068	0.831978	1.304329	0.153717	G	Y	0.021260	1.537515	G	Y	40.353954	39.514166	39.514166	41.850962
14	225	0.626068	0.472561	1.034002	0.064627	G	T	0.002486	0.177313	G	T	38.011229	36.044446	36.044446	36.653706
14	226	0.626068	0.008886	0.633873	0.001081	G	P	-0.001385	-0.103140	G	P	38.626547	37.171860	37.171860	37.944831
14	227	0.626068	0.769756	1.292501	0.103323	G	F	-0.013702	-0.995458	G	F	39.054398	38.088773	38.088773	40.460123
14	228	0.626068	0.510753	1.052164	0.084657	G	F	0.007966	0.574391	G	F	37.616228	36.638126	36.638126	38.677364
14	229	0.626068	0.456458	0.986040	0.096485	G	M	0.018274	1.321212	G	M	34.629772	30.647359	30.647359	33.278319
14	230	0.626068	0.537592	1.086134	0.077525	G	R	0.005148	0.370173	G	R	33.985482	31.775476	31.775476	33.948398
14	231	0.626068	0.779130	1.280870	0.124328	G	K	0.008131	0.586300	G	K	31.960269	29.564758	29.564758	32.522602
14	232	0.626068	0.695344	1.225666	0.095746	G	E	-0.000726	-0.055351	G	E	29.377011	27.324303	27.324303	29.832881
14	233	0.626068	0.688588	1.223588	0.091068	G	V	-0.009795	-0.712431	G	V	28.768844	27.504317	27.504317	29.809651
14	234	0.626068	0.532475	1.090530	0.068013	G	M	-0.015457	-1.122659	G	M	29.167871	27.401526	27.401526	30.459973
14	235	0.626068	0.801643	1.298342	0.129369	G	Q	0.006135	0.441682	G	Q	26.413490	24.084896	24.084896	26.467758
14	236	0.626068	0.386189	0.924911	0.087346	G	E	0.014744	1.065446	G	E	23.993751	22.802995	22.802995	24.239618
14	237	0.626068	0.542279	1.090459	0.077887	G	V	-0.010899	-0.792413	G	V	25.069818	24.942275	24.942275	26.275137
14	238	0.626068	0.372442	0.913352	0.085157	G	A	0.004624	0.332242	G	A	25.784741	24.721148	24.721148	27.281765
14	239	0.626068	0.642646	1.177351	0.091363	G	Q	-0.030615	-2.220864	G	Q	24.243813	23.274191	23.274191	23.514877
14	240	0.626068	0.427001	0.985749	0.067320	G	L	-0.013272	-0.964315	G	L	26.073517	24.231171	24.231171	25.517930
14	241	0.626068	0.387796	0.933915	0.079949	G	S	-0.000804	-0.061015	G	S	27.713142	26.328605	26.328605	27.085196
14	242	0.626068	0.721571	1.208822	0.138817	G	Q	-0.013986	-1.016073	G	Q	29.285127	26.268956	26.268956	28.623907
14	243	0.626068	0.540725	1.083121	0.083672	G	F	-0.028052	-2.035124	G	F	30.926918	28.002725	28.002725	30.296797
14	244	0.626068	0.699870	1.188503	0.137435	G	D	0.024062	1.740517	G	D	32.321605	29.790239	29.754920	31.530568
14	245	0.626068	0.541554	1.088742	0.078880	G	E	-0.005769	-0.420772	G	E	33.788484	31.359720	31.359720	33.358278
14	246	0.626068	0.644798	1.167078	0.103788	G	E	-0.001045	-0.078499	G	E	33.922943	31.319632	31.319632	32.673495
14	247	0.626068	0.762366	1.258400	0.130034	G	L	-0.001545	-0.114724	G	L	34.385352	30.918380	30.918380	33.255066
14	248	0.626068	0.443182	0.998789	0.070461	G	Y	-0.014679	-1.066257	G	Y	37.761995	36.599017	36.599017	38.991358
14	249	0.626068	0.717115	1.206703	0.136480	G	K	0.013762	0.994312	G	K	38.055638	37.393102	37.393102	37.942614
14	250	0.626068	0.752068	1.244628	0.133508	G	V	0.008855	0.638769	G	V	40.352238	39.188248	39.188248	40.243199
14	251	0.626068	0.829284	1.319015	0.136337	G	I	0.011722	0.846506	G	I	42.313025	41.011998	41.011998	43.091217
14	264	0.626068	0.584697	1.121559	0.089205	G	D	0.003014	0.215603	G	D	39.806372	37.428975	37.428975	39.750711
14	265	0.626068	0.564958	1.108995	0.082032	G	E	-0.007749	-0.564198	G	E	37.748793	35.855121	35.855121	37.035670
14	266	0.626068	0.492431	0.990720	0.127779	G	K	0.039614	2.867273	G	K	36.844528	36.577431	36.577431	37.813712
14	267	0.626068	0.619320	1.151785	0.093603	G	Y	-0.017231	-1.251151	G	Y	35.729722	33.263248	33.263248	34.288204
14	268	0.626068	0.118134	0.715999	0.028203	G	L	0.006941	0.500124	G	L	37.260714	35.340656	35.340656	38.432106
14	269	0.626068	0.395827	0.962708	0.059186	G	I	-0.000056	-0.006817	G	I	35.060621	34.620944	34.620944	34.993163
14	270	0.626068	0.381584	0.945643	0.062009	G	A	-0.009592	-0.697699	G	A	34.485639	33.651776	33.651776	33.651776
14	271	0.626068	0.057009	0.672265	0.010811	G	T	-0.000362	-0.028990	G	T	33.444121	31.815470	31.815470	32.079404
14	272	0.626068	0.296405	0.881564	0.040909	G	S	0.001621	0.114653	G	S	33.942993	32.360515	32.360515	34.786173
14	273	0.626068	0.008886	0.629491	0.005463	G	E	0.002905	0.207703	G	E	30.165562	26.039097	26.039097	29.378021
14	274	0.626068	0.454064	0.993867	0.086264	G	Q	-0.003800	-0.278097	G	Q	29.618059	29.296727	29.296727	30.150181
14	275	0.626068	0.459318	1.021407	0.063979	G	P	-0.002335	-0.171953	G	P	31.925832	31.401618	31.401618	33.444545
14	276	0.626068	0.356928	0.921498	0.061499	G	I	0.010626	0.767096	G	I	31.096379	29.412881	29.412881	31.460980
14	277	0.626068	0.642344	1.175445	0.092966	G	A	-0.026508	-1.923325	G	A	27.353014	26.517503	26.517503	26.558406
14	278	0.626068	0.525134	1.073325	0.077877	G	A	-0.009599	-0.698259	G	A	28.417392	28.234344	28.234344	29.030187
14	279	0.626068	0.573112	1.119166	0.080013	G	L	-0.002531	-0.186167	G	L	30.829870	29.868308	29.868308	31.474469
14	280	0.626068	0.529948	1.075844	0.080172	G	H	-0.000852	-0.064503	G	H	28.463360	26.402176	26.402176	28.034440
14	281	0.626068	0.684245	1.221700	0.088614	G	R	-0.014381	-1.044705	G	R	26.725988	26.291003	26.291003	27.246675
14	282	0.626068	0.483968	1.061241	0.048795	G	D	-0.005006	-0.365435	G	D	25.614652	24.929502	24.873961	26.299341
14	283	0.626068	0.408888	0.973912	0.061043	G	E	-0.009488	-0.690203	G	E	26.551621	24.456753	24.388297	27.478624
14	284	0.626068	0.545290	1.030816	0.140542	G	W	0.044294	3.206338	G	W	25.641638	21.670690	21.233564	25.777258
14	285	0.626068	0.397429	0.973754	0.049744	G	L	0.000427	0.028183	G	L	26.629580	25.619976	25.420858	26.191185
14	289	0.626068	0.681544	1.235990	0.071622	G	D	-0.010909	-0.793165	G	D	31.331681	30.667029	30.652079	31.258652
14	290	0.626068	0.156222	0.750197	0.032093	G	L	-0.003012	-0.221024	G	L	28.707296	25.028671	25.023566	27.193765
14	291	0.626068	0.026640	0.644085	0.008624	G	P	0.001567	0.110765	G	P	29.118607	28.996836	28.996836	28.996836
14	292	0.626068	0.619308	1.163978	0.081398	G	I	0.001236	0.086801	G	I	30.888474	29.789470	29.789470	30.646469
14	293	0.626068	0.516027	1.066422	0.075673	G	K	-0.001056	-0.079259	G	K	32.562005	32.229252	32.229252	33.204909
14	294	0.626068	0.505114	1.054187	0.076995	G	Y	0.003758	0.269492	G	Y	34.185360	31.996318	31.996318	33.533128
14	295	0.626068	0.595661	1.131314	0.090415	G	A	0.003580	0.256584	G	A	36.854808	36.095799	36.095799	38.125913
14	296	0.626068	0.348894	0.922821	0.052141	G	G	-0.006174	-0.450111	G	G	36.569141	36.569141	36.327902	36.569141
14	297	0.626068	0.702703	1.223182	0.105589	G	L	-0.001710	-0.126650	G	L	39.741720	38.580607	38.580607	41.031316
14	298	0.626068	0.262847	0.853333	0.035582	G	S	-0.010529	-0.765589	G	S	39.890690	37.610161	37.610161	38.622599
14	299	0.626068	0.610308	1.135995	0.100380	G	T	-0.005601	-0.408570	G	T	41.119004	39.381882	39.381882	42.387778
14	300	0.626068	0.185719	0.790734	0.021052	G	C	-0.005208	-0.380084	G	C	38.502276	37.215197	37.215197	37.697074
14	301	0.626068	0.116052	0.732126	0.009993	G	F	-0.003234	-0.237109	G	F	38.879865	36.772324	36.772324	39.291597
14	303	0.626068	0.536292	1.076010	0.086350	G	Q	-0.001931	-0.142645	G	Q	38.447264	37.714028	37.714028	37.802140
14	305	0.626068	0.324177	0.883995	0.066250	G	V	0.004187	0.300564	G	V	37.720910	37.118322	37.118322	37.118322
14	306	0.626068	0.134540	0.732114	0.028494	G	G	-0.002648	-0.194607	G	G	35.908853	35.908853	35.889956	35.908853
14	307	0.626068	0.393531	0.970038	0.049561	G	S	-0.005534	-0.403744	G	S	38.995737	37.919870	37.919870	38.907768
14	309	0.626068	0.049436	0.656535	0.018970	G	G	0.005548	0.399173	G	G	45.465454	45.465454	44.475587	45.465454
14	310	0.626068	0.411967	0.991154	0.046880	G	R	-0.018713	-1.358544	G	R	43.550980	38.180676	38.180676	42.020864
14	311	0.626068	0.330338	0.893921	0.062485	G	D	-0.004438	-0.324310	G	D	45.516683	43.092481	43.092481	44.554443
14	312	0.626068	0.439100	0.976569	0.088599	G	T	0.010935	0.789473	G	T	47.650426	46.858754	46.858754	48.058911
14	313	0.626068	0.426148	0.982196	0.070020	G	R	-0.005119	-0.373668	G	R	50.599765	49.343361	49.343361	51.453666
14	315	0.626068	0.410563	0.988888	0.047743	G	I	-0.013770	-1.000395	G	I	47.436935	45.218806	45.218806	48.040687
14	316	0.626068	0.613477	1.127073	0.112472	G	F	-0.004922	-0.359398	G	F	44.524187	41.344358	41.344358	44.678710
14	318	0.626068	0.528947	1.084533	0.070482	G	V	-0.022714	-1.648429	G	V	43.460250	41.282262	41.282262	44.505424
14	319	0.626068	0.024744	0.640236	0.010576	G	H	0.004104	0.294579	G	H	42.198687	41.160925	41.160925	42.928079
14	320	0.626068	0.227469	0.800256	0.053281	G	Q	0.012829	0.926712	G	Q	42.951216	42.815707	42.815707	44.134456
14	322	0.626068	0.752380	1.258258	0.120190	G	E	0.000009	-0.002112	G	E	42.329139	41.401938	41.401938	43.577013
14	324	0.626068	0.301819	0.883393	0.044493	G	I	-0.010255	-0.745735	G	I	38.817646	37.147680	37.147680	39.835213
14	326	0.626068	0.409671	0.988136	0.047603	G	Q	-0.018651	-1.354066	G	Q	33.142427	30.956130	30.956130	33.045161
14	327	0.626068	0.445915	0.998345	0.073638	G	F	-0.003352	-0.245622	G	F	30.262714	26.663755	26.663755	30.350723
14	328	0.626068	0.730608	1.241507	0.115169	G	V	-0.013152	-0.955627	G	V	28.540251	26.163682	26.163682	28.641164
14	329	0.626068	0.526920	1.099098	0.053890	G	Y	-0.008350	-0.607733	G	Y	26.193493	25.682233	25.682233	26.590038
14	330	0.626068	0.535766	1.092400	0.069434	G	S	0.002604	0.185878	G	S	24.561955	22.591265	22.591265	24.350191
14	331	0.626068	0.793700	1.315825	0.103943	G	S	-0.010793	-0.784717	G	S	22.712598	21.395376	21.395376	23.453936
14	332	0.626068	0.374909	0.936135	0.064842	G	P	-0.004216	-0.308227	G	P	18.943500	17.991090	17.991090	17.991090
14	333	0.626068	0.433923	0.989290	0.070702	G	H	0.005588	0.402098	G	H	19.599602	18.317106	17.956303	20.281247
14	336	0.626068	0.726128	1.247104	0.105091	G	K	0.005642	0.405999	G	K	24.105391	23.084601	23.084601	24.050690
14	337	0.626068	0.216617	0.802806	0.039879	G	S	0.000651	0.044373	G	S	22.996540	20.597579	20.597579	21.679623
14	338	0.626068	0.846131	1.328048	0.144151	G	W	0.007911	0.570359	G	W	23.446217	18.917932	18.917932	22.563242
14	339	0.626068	0.718593	1.230742	0.113919	G	E	0.010623	0.766864	G	E	26.744957	25.321687	25.321687	27.024362
14	340	0.626068	0.694858	1.205774	0.115152	G	M	0.003256	0.233106	G	M	27.716667	27.004501	27.004501	27.165139
14	341	0.626068	0.462379	1.021856	0.066591	G	F	0.002823	0.201738	G	F	26.729889	25.398207	25.398207	25.408113
14	342	0.626068	0.527558	1.048630	0.104995	G	E	0.024198	1.750346	G	E	29.371149	27.590903	27.590903	29.267024
14	343	0.626068	0.712373	1.235844	0.102597	G	E	-0.006425	-0.468307	G	E	31.672033	30.500084	30.500084	31.426180
14	344	0.626068	0.402251	0.983079	0.045240	G	M	-0.004354	-0.318199	G	M	31.699727	28.753229	28.753229	30.576848
14	345	0.626068	0.596999	1.124741	0.098326	G	I	-0.001892	-0.139864	G	I	32.493558	31.370251	31.370251	31.622578
14	346	0.626068	0.794451	1.312223	0.108295	G	T	0.010456	0.754775	G	T	35.318191	34.008959	34.008959	35.261542
14	347	0.626068	0.815505	1.313839	0.127734	G	T	-0.016907	-1.227692	G	T	36.625556	35.273619	35.273619	35.917104
14	348	0.626068	0.515252	1.070945	0.070375	G	A	-0.017269	-1.253949	G	A	36.906616	35.793421	35.793421	35.793421
14	349	0.626068	0.313953	0.892011	0.048010	G	E	-0.012898	-0.937256	G	E	38.413954	35.219725	35.219725	37.795820
14	350	0.626068	0.700639	1.233141	0.093565	G	E	-0.005033	-0.367392	G	E	41.050884	39.326386	39.326386	40.840644
14	351	0.626068	0.547800	1.081312	0.092556	G	F	0.005122	0.368276	G	F	41.924897	40.965625	40.965625	40.965625
14	352	0.626068	0.561851	1.085982	0.101937	G	Y	0.001497	0.105666	G	Y	43.006789	39.851646	39.851646	42.131591
14	353	0.626068	0.600961	1.142651	0.084378	G	Q	0.001350	0.095057	G	Q	44.456924	41.501516	41.501516	43.803508
14	354	0.626068	0.736067	1.262355	0.099779	G	S	-0.002159	-0.159198	G	S	46.888245	45.685578	45.685578	46.566239
14	355	0.626068	0.048721	0.658575	0.016213	G	L	0.003455	0.247545	G	L	47.737387	45.572857	45.572857	46.873239
14	356	0.626068	0.527393	1.084226	0.069235	G	G	0.009876	0.712729	G	G	48.443156	48.443156	47.902549	48.443156
14	357	0.626068	0.262722	0.863119	0.025671	G	I	-0.006192	-0.451376	G	I	46.055445	44.254374	44.254374	45.253463
14	358	0.626068	0.258713	0.848531	0.036250	G	P	-0.002466	-0.181467	G	P	44.859572	43.502066	43.502066	45.856420
14	359	0.626068	0.234781	0.823785	0.037064	G	Y	-0.003388	-0.248239	G	Y	41.207816	38.954880	38.954880	40.456363
14	360	0.626068	0.190168	0.788187	0.028048	G	H	0.003022	0.216201	G	H	38.287005	36.568871	36.568871	38.526767
14	361	0.626068	0.440778	0.982207	0.084639	G	I	0.015326	1.107617	G	I	34.622551	32.688409	32.688409	34.128677
14	362	0.626068	0.487981	1.055032	0.059017	G	V	-0.007260	-0.528741	G	V	32.230005	30.291445	30.291445	32.794633
14	363	0.626068	0.784115	1.292479	0.117704	G	N	-0.006937	-0.505364	G	N	28.520421	25.696101	25.696101	27.921820
14	364	0.626068	0.555395	1.098455	0.083008	G	I	-0.020450	-1.484410	G	I	27.538122	25.240762	25.240762	27.572340
14	365	0.626068	0.406405	0.946758	0.085715	G	V	0.012147	0.877293	G	V	25.640541	24.502180	24.502180	26.391926
14	366	0.626068	0.421509	0.990570	0.057007	G	S	0.001195	0.083810	G	S	22.152791	20.973437	20.910718	20.973437
14	367	0.626068	0.242206	0.826554	0.041719	G	G	-0.009591	-0.697656	G	G	23.810854	23.810854	23.233464	23.810854
14	368	0.626068	0.239470	0.803991	0.061547	G	S	0.012643	0.913228	G	S	26.034802	25.171078	25.122312	27.353744
14	369	0.626068	0.422817	0.998440	0.050444	G	L	-0.007124	-0.518887	G	L	23.544300	21.709797	21.709797	22.442323
14	370	0.626068	0.326365	0.867683	0.084750	G	N	0.008989	0.648477	G	N	22.900740	20.768034	20.768034	23.813302
14	371	0.626068	0.756408	1.248566	0.133910	G	H	-0.021268	-1.543619	G	H	19.567558	17.900828	17.900828	19.466908
14	372	0.626068	0.693516	1.207094	0.112489	G	A	-0.009863	-0.717365	G	A	19.868210	18.935122	18.935122	21.089683
14	373	0.626068	0.477218	1.033299	0.069987	G	A	-0.014758	-1.071976	G	A	20.837779	19.304896	19.304896	22.191075
14	374	0.626068	0.682074	1.207008	0.101134	G	S	-0.013724	-0.997056	G	S	18.704038	17.375527	17.375527	18.015411
14	375	0.626068	0.415454	0.985040	0.056482	G	K	-0.008854	-0.644238	G	K	22.008021	20.889555	20.889555	22.051041
14	376	0.626068	0.445717	1.018974	0.052810	G	K	-0.033223	-2.409814	G	K	25.541562	24.228061	24.228061	25.773793
14	377	0.626068	0.435216	0.997480	0.063804	G	L	-0.009342	-0.679607	G	L	28.909787	27.665790	27.665790	29.145172
14	378	0.626068	0.015869	0.637800	0.004137	G	D	0.000274	0.017058	G	D	32.156835	30.523504	30.523504	32.277229
14	379	0.626068	0.435636	0.993543	0.068161	G	L	0.002936	0.209964	G	L	35.663335	34.337845	34.337845	36.146780
14	380	0.626068	0.040579	0.656720	0.009927	G	E	-0.000513	-0.039980	G	E	37.923596	34.849668	34.849668	37.557892
14	381	0.626068	0.472296	1.031508	0.066855	G	A	-0.014893	-1.081796	G	A	41.546749	40.189895	40.189895	42.146332
14	382	0.626068	0.127568	0.732593	0.021043	G	W	0.001000	0.069697	G	W	44.465663	43.444669	43.444669	45.093201
14	383	0.626068	0.600782	1.139327	0.087523	G	F	-0.015459	-1.122775	G	F	46.945390	44.090390	44.090390	46.490976
14	384	0.626068	0.108086	0.714745	0.019409	G	P	-0.002133	-0.157295	G	P	50.389793	49.212326	49.212326	51.292337
14	385	0.626068	0.515769	1.049875	0.091962	G	G	0.005678	0.408596	G	G	52.125300	52.125300	51.358232	52.125300
14	387	0.626068	0.618046	1.172543	0.071571	G	G	0.003056	0.218634	G	G	48.645798	48.645798	46.986341	48.645798
14	388	0.626068	0.727484	1.247807	0.105745	G	A	0.005748	0.413699	G	A	44.846624	43.996078	43.996078	44.416835
14	389	0.626068	0.302581	0.903501	0.025148	G	F	-0.008713	-0.634039	G	F	41.834067	40.713520	40.713520	40.809982
14	390	0.626068	0.504625	1.041202	0.089491	G	R	-0.014658	-1.064788	G	R	40.658327	39.628895	39.628895	41.843061
14	392	0.626068	0.497023	1.047275	0.075816	G	L	-0.006352	-0.463019	G	L	38.215211	37.076746	37.076746	39.294473
14	393	0.626068	0.564944	1.085750	0.105261	G	V	-0.011591	-0.842581	G	V	35.051378	33.496718	33.496718	35.299753
14	394	0.626068	0.022131	0.645065	0.003134	G	S	-0.002274	-0.167558	G	S	31.295731	30.493284	30.493284	30.862504
14	395	0.626068	0.528423	1.091695	0.062797	G	C	-0.019221	-1.395331	G	C	29.044308	27.120404	27.120404	29.587601
14	396	0.626068	0.106604	0.710477	0.022196	G	S	-0.000037	-0.005446	G	S	25.367105	24.570848	24.570848	25.139224
14	397	0.626068	0.428703	0.965153	0.089618	G	N	0.001797	0.127399	G	N	22.512595	20.536247	20.536247	22.142439
14	398	0.626068	0.497767	1.052277	0.071558	G	C	-0.009998	-0.727132	G	C	20.283903	18.157150	18.157150	21.024976
14	399	0.626068	0.596189	1.131317	0.090940	G	T	-0.012944	-0.940547	G	T	18.319368	16.312855	16.312855	17.073475
14	400	0.626068	0.240328	0.827429	0.038967	G	D	0.006221	0.447935	G	D	16.530756	13.184785	13.184785	15.538771
14	401	0.626068	0.325985	0.911897	0.040156	G	Y	-0.014946	-1.085588	G	Y	16.490885	15.490522	15.490522	16.827636
14	402	0.626068	0.024744	0.645363	0.005448	G	Q	-0.001403	-0.104436	G	Q	19.954759	18.797021	18.797021	21.254345
14	403	0.626068	0.274194	0.862106	0.038155	G	A	0.008517	0.614266	G	A	19.713734	18.912386	18.912386	19.542422
14	404	0.626068	0.118474	0.718368	0.026174	G	R	-0.000280	-0.023040	G	R	16.923871	11.596259	11.596259	15.473551
14	405	0.626068	0.192758	0.765995	0.052831	G	R	0.008273	0.596622	G	R	19.076454	18.213157	18.213157	19.441148
14	406	0.626068	0.503483	1.065725	0.063825	G	L	-0.024795	-1.799219	G	L	22.300521	20.990968	20.990968	23.158400
14	407	0.626068	0.587574	1.105224	0.108419	G	R	0.018063	1.305893	G	R	21.004956	20.719438	20.719438	21.556871
14	408	0.626068	0.451051	1.025725	0.051394	G	I	-0.012641	-0.918627	G	I	22.266091	20.569215	20.569215	22.893453
14	409	0.626068	0.178780	0.785047	0.019802	G	R	0.002316	0.164998	G	R	20.974717	20.395419	20.224711	20.942564
14	410	0.626068	0.462166	1.019510	0.068724	G	Y	0.000767	0.052765	G	Y	21.569981	20.686348	20.511627	20.686348
14	411	0.626068	0.521962	1.033820	0.114209	G	G	0.012478	0.901264	G	G	23.957521	23.957521	23.018569	23.957521
14	412	0.626068	0.836362	1.318682	0.143748	G	Q	0.017022	1.230438	G	Q	24.114509	21.047881	20.376115	23.102287
14	419	0.626068	0.685845	1.230244	0.081669	G	K	-0.008341	-0.607064	G	K	13.555525	9.326560	8.833426	12.086816
14	420	0.626068	0.754125	1.262866	0.117327	G	V	0.011220	0.810078	G	V	15.979638	14.493328	14.206831	16.800443
14	421	0.626068	0.798017	1.305139	0.118946	G	E	0.000132	0.006782	G	E	16.006230	15.219309	14.902192	16.340028
14	422	0.626068	0.504542	1.062605	0.068005	G	F	0.000848	0.058671	G	F	17.601626	15.262177	15.262177	17.091840
14	423	0.626068	0.443381	1.020058	0.049391	G	V	-0.003315	-0.242938	G	V	20.259281	19.146579	19.146579	21.764579
14	424	0.626068	0.219527	0.801862	0.043732	G	H	0.003262	0.233566	G	H	20.440432	16.809401	16.809401	20.304543
14	425	0.626068	0.311942	0.849406	0.088603	G	M	0.031147	2.253852	G	M	22.911113	21.673248	21.673248	22.935759
14	426	0.626068	0.167131	0.772608	0.020590	G	L	-0.006302	-0.459375	G	L	25.087983	24.164006	24.164006	25.438396
14	427	0.626068	0.052292	0.669690	0.008670	G	N	-0.003285	-0.240762	G	N	27.963026	25.593701	25.593701	27.844696
14	428	0.626068	0.418760	0.990300	0.054528	G	A	-0.014548	-1.056802	G	A	30.839082	29.954119	29.954119	30.881413
14	429	0.626068	0.221182	0.826071	0.021178	G	T	-0.024342	-1.766361	G	T	34.332235	32.942121	32.942121	34.789571
14	430	0.626068	0.465480	1.004887	0.086660	G	M	0.002828	0.202102	G	M	37.311710	36.244837	36.244837	37.834190
14	432	0.626068	0.212382	0.797063	0.041388	G	A	-0.001002	-0.075406	G	A	40.282703	39.481299	39.481299	39.481299
14	433	0.626068	0.591443	1.144994	0.072517	G	T	-0.024289	-1.762528	G	T	43.982556	42.513261	42.513261	44.597169
14	434	0.626068	0.587688	1.115078	0.098677	G	T	0.000666	0.045501	G	T	45.110979	43.383837	43.383837	44.796157
14	436	0.626068	0.647679	1.213542	0.060205	G	T	-0.033520	-2.431277	G	T	44.440690	42.706492	42.706492	44.109903
14	437	0.626068	0.476981	1.044829	0.058220	G	I	-0.004183	-0.305855	G	I	48.032211	46.593655	46.593655	48.564364
14	438	0.626068	0.540329	1.055204	0.111192	G	C	0.019140	1.383894	G	C	47.896392	46.941494	46.941494	46.941494
14	439	0.626068	0.278113	0.845513	0.058668	G	A	0.001158	0.081148	G	A	46.829597	45.515640	45.515640	45.515640
14	440	0.626068	0.314783	0.915886	0.024965	G	I	-0.015903	-1.154961	G	I	49.631599	48.446751	48.446751	49.766307
14	441	0.626068	0.329879	0.908544	0.047403	G	L	0.009213	0.664728	G	L	52.294388	51.076785	51.076785	52.327857
14	442	0.626068	0.015869	0.639769	0.002169	G	E	-0.001701	-0.126019	G	E	51.644115	49.630754	49.630754	50.498052
14	443	0.626068	0.306500	0.882939	0.049628	G	N	-0.006089	-0.443944	G	N	51.405664	48.021622	48.021622	50.181772
14	444	0.626068	0.477445	1.065955	0.037557	G	Y	-0.021207	-1.539207	G	Y	54.381603	51.370921	51.370921	54.113413
14	445	0.626068	0.182482	0.775261	0.033289	G	Q	-0.008843	-0.643439	G	Q	56.764990	54.442818	54.442818	56.413434
14	446	0.626068	0.609968	1.118372	0.117664	G	T	0.030013	2.171675	G	T	60.350047	59.127574	59.127574	60.945050
14	447	0.626068	0.626145	1.164983	0.087230	G	E	0.010001	0.721818	G	E	63.795406	62.672927	62.672927	65.019670
14	448	0.626068	0.271129	0.822031	0.075166	G	K	0.025774	1.864539	G	K	64.403322	63.331856	63.331856	64.830703
14	449	0.626068	0.451980	0.963008	0.115040	G	G	0.032703	2.366568	G	G	60.963733	60.963733	59.348925	60.963733
14	450	0.626068	0.295400	0.893457	0.028010	G	I	-0.000014	-0.003814	G	I	57.639026	55.198673	55.198673	56.434983
14	451	0.626068	0.755298	1.289216	0.092150	G	T	-0.000148	-0.013494	G	T	57.730051	55.409587	55.409587	57.849266
14	452	0.626068	0.302303	0.909034	0.019337	G	V	-0.006640	-0.483851	G	V	56.003965	55.349017	55.349017	56.722801
14	454	0.626068	0.538536	1.098092	0.066511	G	E	-0.000993	-0.074752	G	E	54.209278	53.508057	53.508057	54.157666
14	455	0.626068	0.418665	0.990113	0.054619	G	K	0.002601	0.185633	G	K	51.412975	49.567821	49.567821	49.922653
14	456	0.626068	0.054495	0.673543	0.007020	G	L	-0.005098	-0.372134	G	L	52.243876	49.534979	49.534979	51.823048
14	457	0.626068	0.596016	1.143009	0.079075	G	K	0.008282	0.597243	G	K	56.009905	54.573392	54.573392	56.779621
14	458	0.626068	0.477685	1.031647	0.072106	G	E	0.004599	0.330438	G	E	55.771939	53.488330	53.488330	54.862302
14	459	0.626068	0.277118	0.847004	0.056182	G	F	0.010958	0.791112	G	F	54.386720	50.703738	50.703738	52.874777
14	460	0.626068	0.551757	1.108803	0.069022	G	M	-0.005712	-0.416639	G	M	56.669742	55.183821	55.183821	56.939940
14	465	0.626068	0.835218	1.323760	0.137525	G	Q	0.020432	1.477502	G	Q	60.151714	59.247242	59.247242	60.779288
14	466	0.626068	0.631190	1.174288	0.082970	G	E	0.005221	0.375477	G	E	61.457840	60.054414	60.054414	62.958735
14	467	0.626068	0.820403	1.309546	0.136925	G	L	0.016565	1.197362	G	L	60.743559	60.743559	60.743559	61.568853
14	468	0.626068	0.356292	0.946773	0.035587	G	I	-0.009386	-0.682773	G	I	59.970580	56.234315	56.234315	58.560909
14	469	0.626068	0.825022	1.301659	0.149430	G	P	0.032641	2.362034	G	P	62.813874	61.949305	61.949305	64.216475
14	470	0.626068	0.764095	1.232577	0.157586	G	F	0.037314	2.700653	G	F	63.093512	59.685779	59.685779	63.249871
14	471	0.626068	0.844536	1.339638	0.130966	G	V	0.009510	0.686189	G	V	65.236570	63.710998	63.710998	65.079991
15	16	0.579507	0.596378	1.076547	0.099338	D	P	0.021736	1.571977	D	P	3.855398	3.352191	1.349012	5.732525
15	17	0.579507	0.540662	1.034059	0.086110	D	A	0.023859	1.725807	D	A	5.574847	3.410596	3.268454	5.360271
15	18	0.579507	0.805339	1.264859	0.119988	D	L	0.020174	1.458843	D	L	5.805932	3.803792	3.406556	4.719462
15	19	0.579507	0.529246	1.033524	0.075229	D	I	0.009258	0.667930	D	I	7.270933	6.725086	3.787265	7.645454
15	20	0.579507	0.638092	1.118272	0.099327	D	R	0.014475	1.045921	D	R	9.248797	8.037759	5.865720	9.156054
15	21	0.579507	0.713646	1.177760	0.115394	D	E	0.037866	2.740615	D	E	10.703255	6.703152	6.703152	9.744269
15	22	0.579507	0.730878	1.212625	0.097760	D	T	0.002217	0.157821	D	T	11.936975	10.644532	8.043753	11.435554
15	23	0.579507	0.687691	1.143389	0.123809	D	Q	0.016671	1.205052	D	Q	13.532244	12.860819	10.145159	13.387229
15	24	0.579507	0.747210	1.225456	0.101261	D	E	0.015915	1.150264	D	E	15.280536	11.795387	11.795387	14.638601
15	25	0.579507	0.720303	1.194291	0.105519	D	K	0.016507	1.193163	D	K	16.401621	12.556040	12.095916	15.418957
15	26	0.579507	0.295342	0.822962	0.051887	D	R	0.009480	0.684067	D	R	17.887584	16.617175	13.928276	17.482264
15	27	0.579507	0.663214	1.115225	0.127497	D	F	0.039920	2.889463	D	F	19.388700	19.751172	16.204436	20.854977
15	134	0.579507	0.884363	1.337180	0.126690	D	E	0.010447	0.754102	D	E	17.981482	19.705992	14.646963	19.705992
15	135	0.579507	0.470892	1.006152	0.044248	D	I	-0.005647	-0.411942	D	I	14.630686	13.016712	9.965820	14.208543
15	136	0.579507	0.153786	0.699938	0.033355	D	G	-0.004712	-0.344139	D	G	15.611960	13.340452	11.238462	16.269144
15	137	0.579507	0.150747	0.709037	0.021217	D	N	-0.007832	-0.570238	D	N	14.904642	15.362239	12.134509	16.672233
15	138	0.579507	0.608090	1.096400	0.091196	D	L	0.014491	1.047087	D	L	13.104521	10.107363	7.981486	12.515169
15	139	0.579507	0.564134	1.073002	0.070639	D	L	-0.013053	-0.948486	D	L	15.813558	15.787049	12.480484	15.947062
15	140	0.579507	0.668518	1.149847	0.098178	D	H	0.011596	0.837339	D	H	18.064883	19.249607	15.561739	19.249607
15	141	0.579507	0.608168	1.107178	0.080498	D	P	0.017012	1.229749	D	P	18.438586	17.117219	16.342578	17.932909
15	142	0.579507	0.635958	1.119030	0.096435	D	S	0.013142	0.949362	D	S	22.080322	22.637225	19.069200	22.637225
15	143	0.579507	0.336004	0.866248	0.049263	D	V	0.002368	0.168809	D	V	21.562917	20.230302	18.553682	20.330325
15	144	0.579507	0.170010	0.713945	0.035573	D	P	0.001303	0.091611	D	P	23.010597	23.289642	20.063775	24.078693
15	145	0.579507	0.713416	1.193354	0.099570	D	I	0.010913	0.787835	D	I	20.867669	17.207146	16.128911	19.186402
15	146	0.579507	0.170363	0.719035	0.030835	D	S	-0.004991	-0.364381	D	S	23.388459	23.425432	20.187620	24.377317
15	147	0.579507	0.819792	1.259941	0.139358	D	N	0.036135	2.615195	D	N	24.884491	23.758076	22.132251	24.733645
15	148	0.579507	0.558651	1.064439	0.073719	D	D	0.010608	0.765747	D	D	28.439949	27.962896	24.762553	28.962357
15	149	0.579507	0.416364	0.926026	0.069845	D	E	0.016699	1.207092	D	E	29.887371	28.669572	26.827054	30.234560
15	153	0.579507	0.202222	0.735605	0.046124	D	N	0.007432	0.535686	D	N	29.624923	27.635871	26.027970	30.110574
15	154	0.579507	0.643409	1.125855	0.097061	D	K	0.016052	1.160165	D	K	30.342272	26.870022	26.465629	28.888850
15	155	0.579507	0.552462	1.055525	0.076444	D	V	0.011736	0.847514	D	V	33.448900	34.117258	30.472488	34.491042
15	156	0.579507	0.554416	1.058275	0.075648	D	E	0.009208	0.664313	D	E	33.185657	28.656524	27.433435	31.879282
15	157	0.579507	0.549563	1.062956	0.066114	D	R	-0.009588	-0.697423	D	R	36.575465	32.618439	31.251335	36.233306
15	158	0.579507	0.739682	1.215462	0.103727	D	I	0.012616	0.911237	D	I	39.923022	38.722985	36.932455	40.089820
15	159	0.579507	0.648086	1.134122	0.093471	D	W	0.003167	0.226705	D	W	42.734787	42.124129	39.649069	42.124129
15	160	0.579507	0.283833	0.803027	0.060313	D	G	0.001077	0.075232	D	G	46.273758	44.305967	43.131784	46.025227
15	161	0.579507	0.755710	1.224077	0.111140	D	D	0.016726	1.209020	D	D	48.137159	49.214146	45.431457	49.394975
15	162	0.579507	0.784774	1.252832	0.111449	D	C	0.006839	0.492692	D	C	46.065372	43.349313	41.655450	44.305018
15	167	0.579507	0.627943	1.120043	0.087407	D	K	-0.001327	-0.098944	D	K	57.197720	58.230131	54.063471	58.424264
15	168	0.579507	0.616847	1.101537	0.094817	D	Y	0.001609	0.113789	D	Y	55.617101	56.457681	51.251643	56.591420
15	169	0.579507	0.650174	1.133092	0.096589	D	S	-0.003810	-0.278817	D	S	52.192033	50.330093	48.004658	51.812614
15	170	0.579507	0.061132	0.620464	0.020175	D	H	0.008148	0.587514	D	H	50.888996	47.120789	44.602928	49.700353
15	171	0.579507	0.749601	1.232748	0.096361	D	V	-0.018378	-1.334275	D	V	51.977374	50.417113	47.875970	52.009928
15	172	0.579507	0.476666	0.973540	0.082633	D	D	0.029278	2.118455	D	D	55.634326	55.826372	51.839568	56.508685
15	173	0.579507	0.321262	0.857150	0.043619	D	L	0.006324	0.455417	D	L	55.472812	53.864843	51.408262	54.828221
15	174	0.579507	0.571339	1.058350	0.092496	D	V	0.005384	0.387294	D	V	54.293058	52.912849	50.215985	53.324443
15	175	0.579507	0.691541	1.159273	0.111775	D	V	0.014556	1.051804	D	V	57.424231	56.682020	53.914203	57.945313
15	176	0.579507	0.842814	1.297864	0.124458	D	M	0.011825	0.853931	D	M	59.960038	58.737379	56.233451	60.100761
15	177	0.579507	0.446899	0.946564	0.079842	D	V	0.004537	0.325909	D	V	59.782377	58.524170	55.959797	59.082542
15	178	0.579507	0.518709	1.016656	0.081560	D	D	0.012075	0.872085	D	D	59.994549	61.754026	56.817887	61.917127
15	179	0.579507	0.654515	1.123801	0.110221	D	G	0.015474	1.118330	D	G	56.800720	54.552985	52.384238	57.282323
15	180	0.579507	0.665673	1.162740	0.082441	D	F	-0.012368	-0.898848	D	F	55.188961	52.116212	49.288291	54.954638
15	181	0.579507	0.252283	0.782661	0.049129	D	E	0.008805	0.635148	D	E	56.061687	57.488478	52.096691	57.488478
15	182	0.579507	0.753836	1.212063	0.121280	D	G	0.007735	0.557632	D	G	53.774302	51.455813	51.226386	54.349848
15	186	0.579507	0.489485	1.009056	0.059936	D	A	0.008120	0.585516	D	A	52.503564	53.561450	50.220260	53.561450
15	187	0.579507	0.435308	0.933411	0.081405	D	V	0.014518	1.049026	D	V	54.978884	57.274547	52.025958	57.274547
15	188	0.579507	0.501013	1.032363	0.048157	D	V	-0.011265	-0.818928	D	V	53.874336	54.467004	50.116433	54.954923
15	189	0.579507	0.393614	0.925441	0.047680	D	A	0.004452	0.319736	D	A	50.048422	50.149635	45.968217	50.149635
15	190	0.579507	0.104567	0.669346	0.014728	D	G	-0.003330	-0.244013	D	G	49.542284	47.303541	46.939429	50.325684
15	191	0.579507	0.499805	1.017532	0.061780	D	S	-0.007380	-0.537443	D	S	48.442106	47.417102	44.253151	48.597852
15	192	0.579507	0.319421	0.860300	0.038628	D	R	-0.012853	-0.933951	D	R	47.091857	42.805051	40.002707	46.203737
15	193	0.579507	0.306905	0.835019	0.051393	D	G	-0.004665	-0.340786	D	G	48.823267	46.556560	45.981952	49.515391
15	194	0.579507	0.549398	1.038979	0.089926	D	Y	-0.000526	-0.040892	D	Y	50.957673	47.343257	44.517703	50.889791
15	195	0.579507	0.571858	1.090917	0.060448	D	F	-0.015999	-1.161914	D	F	53.536652	55.595391	50.571570	55.613895
15	196	0.579507	0.315228	0.844482	0.050253	D	L	-0.002529	-0.186004	D	L	53.370637	51.750359	49.030164	52.731508
15	197	0.579507	0.571560	1.053382	0.097685	D	K	0.024278	1.756138	D	K	56.889220	58.531992	53.397767	58.531992
15	198	0.579507	0.398667	0.929902	0.048272	D	G	-0.000960	-0.072297	D	G	59.068556	56.908341	55.640666	59.607122
15	199	0.579507	0.740062	1.192383	0.127186	D	V	0.020702	1.497088	D	V	58.086095	58.840493	54.022834	59.113567
15	200	0.579507	0.483497	1.012445	0.050559	D	L	-0.003404	-0.249408	D	L	54.342067	54.143229	50.377385	54.242631
15	201	0.579507	0.333300	0.880691	0.032116	D	V	-0.019910	-1.445293	D	V	54.056121	55.222461	51.130530	55.600466
15	202	0.579507	0.667924	1.157365	0.090066	D	F	-0.008575	-0.624008	D	F	55.299273	57.199598	51.893813	57.199598
15	203	0.579507	0.139482	0.694997	0.023992	D	L	-0.001566	-0.116254	D	L	52.945209	51.581679	48.799903	53.336974
15	204	0.579507	0.539853	1.036853	0.082508	D	E	-0.010088	-0.733633	D	E	49.920495	48.683819	46.003903	50.280351
15	205	0.579507	0.668070	1.163119	0.084458	D	Q	-0.031749	-2.303019	D	Q	51.248305	51.463861	48.870285	53.108803
15	206	0.579507	0.131828	0.693038	0.018297	D	A	0.001994	0.141694	D	A	51.719269	52.991195	48.121615	52.991195
15	207	0.579507	0.224859	0.784498	0.019868	D	L	-0.003981	-0.291228	D	L	48.081658	47.660521	44.531458	47.857889
15	208	0.579507	0.710545	1.188175	0.101878	D	I	-0.000882	-0.066667	D	I	46.849030	47.163892	44.643122	47.750377
15	209	0.579507	0.693075	1.168284	0.104298	D	Q	0.013525	0.977085	D	Q	49.237076	51.232808	46.726222	51.232808
15	210	0.579507	0.427336	0.966041	0.040802	D	Y	-0.006866	-0.500226	D	Y	48.219643	47.352602	44.674374	48.935070
15	211	0.579507	0.550013	1.063055	0.066464	D	A	-0.023514	-1.706354	D	A	44.418911	44.068921	41.387384	44.068921
15	212	0.579507	0.475278	0.994695	0.060090	D	L	-0.003957	-0.289476	D	L	44.583002	44.100894	41.799306	45.830920
15	213	0.579507	0.474873	0.971198	0.083183	D	R	0.018746	1.355390	D	R	46.849551	48.678097	44.460705	48.678097
15	215	0.579507	0.658337	1.159589	0.078255	D	L	-0.027314	-1.981690	D	L	41.586695	39.208739	37.177317	41.135509
15	216	0.579507	0.867753	1.328050	0.119210	D	G	0.013117	0.947544	D	G	43.605310	42.092553	41.483461	44.026091
15	217	0.579507	0.733284	1.213557	0.099234	D	S	0.015595	1.127095	D	S	45.073126	45.785366	42.554765	46.369171
15	218	0.579507	0.681913	1.170401	0.091019	D	R	0.005122	0.368293	D	R	41.649472	39.928342	38.254815	41.090853
15	219	0.579507	0.226805	0.753717	0.052595	D	G	0.014216	1.027153	D	G	40.496254	39.188199	37.913870	40.860401
15	220	0.579507	0.292776	0.839572	0.032711	D	Y	-0.005865	-0.427717	D	Y	39.082242	35.503042	33.636276	39.422657
15	221	0.579507	0.698939	1.186939	0.091508	D	I	0.005451	0.392166	D	I	40.107693	39.121439	37.267724	40.177813
15	222	0.579507	0.570732	1.075580	0.074659	D	P	-0.026215	-1.902063	D	P	41.689817	43.228670	39.895435	43.805086
15	223	0.579507	0.651697	1.143017	0.088188	D	I	0.009929	0.716565	D	I	40.512851	38.710055	36.391969	39.918327
15	224	0.579507	0.831978	1.288398	0.123087	D	Y	0.005351	0.384875	D	Y	41.959735	44.279586	39.495401	44.279586
15	225	0.579507	0.472561	1.007193	0.044876	D	T	-0.010359	-0.753306	D	T	39.532239	38.430318	35.903431	38.999463
15	226	0.579507	0.008886	0.587529	0.000864	D	P	-0.001328	-0.099009	D	P	40.007178	39.982681	36.622900	40.399246
15	227	0.579507	0.769756	1.260286	0.088978	D	F	-0.015041	-1.092500	D	F	40.087147	42.380330	37.051336	42.380330
15	228	0.579507	0.510753	1.033975	0.056286	D	F	-0.011882	-0.863608	D	F	38.596088	40.680963	35.978828	40.680963
15	229	0.579507	0.456458	0.987413	0.048552	D	M	-0.020967	-1.521845	D	M	35.747134	33.008405	30.287753	35.495736
15	230	0.579507	0.537592	1.050545	0.066554	D	R	0.002220	0.158082	D	R	35.116198	35.748377	31.240160	36.459650
15	231	0.579507	0.779130	1.258661	0.099976	D	K	-0.003307	-0.242374	D	K	32.795257	33.568111	28.836295	34.534909
15	232	0.579507	0.695344	1.184918	0.089933	D	E	0.004183	0.300270	D	E	30.508109	31.470081	27.121967	32.428486
15	233	0.579507	0.688588	1.180183	0.087911	D	V	-0.001742	-0.128979	D	V	30.087829	31.920736	27.124410	32.434915
15	234	0.579507	0.532475	1.051032	0.060950	D	M	-0.013244	-0.962292	D	M	30.079564	32.335637	26.346526	32.390052
15	235	0.579507	0.801643	1.272318	0.108832	D	Q	-0.000707	-0.053967	D	Q	27.112853	28.380959	23.075408	28.380959
15	236	0.579507	0.386189	0.902580	0.063117	D	E	-0.001417	-0.105411	D	E	25.101394	26.748782	22.282653	26.748782
15	237	0.579507	0.542279	1.050579	0.071207	D	V	-0.007712	-0.561495	D	V	26.047455	28.327936	24.101150	28.350880
15	238	0.579507	0.372442	0.897452	0.054497	D	A	-0.017086	-1.240669	D	A	26.213853	28.652702	23.150882	28.652702
15	239	0.579507	0.642646	1.118805	0.103348	D	Q	-0.005074	-0.370384	D	Q	24.188495	23.748801	20.739135	24.235352
15	240	0.579507	0.427001	0.934386	0.072122	D	L	0.000487	0.032501	D	L	25.642797	24.729525	21.735660	25.987218
15	241	0.579507	0.387796	0.898969	0.068334	D	S	-0.003444	-0.252285	D	S	26.991903	26.410422	23.383177	27.050181
15	242	0.579507	0.721571	1.192501	0.108577	D	Q	-0.027244	-1.976611	D	Q	28.981405	27.185067	24.224976	29.365198
15	243	0.579507	0.540725	1.019003	0.101229	D	F	0.001922	0.136476	D	F	30.675214	29.308391	26.311372	31.134799
15	244	0.579507	0.699870	1.160994	0.118383	D	D	0.017610	1.273063	D	D	31.633981	29.811365	26.785248	31.584870
15	245	0.579507	0.541554	1.028216	0.092846	D	E	0.017604	1.272663	D	E	33.082238	30.990721	28.049712	33.251729
15	246	0.579507	0.644798	1.137566	0.086739	D	E	-0.006443	-0.469571	D	E	33.612138	32.070515	29.126282	33.199262
15	247	0.579507	0.762366	1.229506	0.112368	D	L	-0.004588	-0.335204	D	L	34.398502	32.134227	29.132799	34.325213
15	248	0.579507	0.443182	0.959804	0.062885	D	Y	-0.012793	-0.929602	D	Y	37.828261	40.069296	34.599282	40.069296
15	249	0.579507	0.717115	1.176388	0.120234	D	K	0.011155	0.805416	D	K	38.249062	38.636138	35.644286	39.155396
15	250	0.579507	0.752068	1.219681	0.111895	D	V	0.001095	0.076582	D	V	40.823349	41.503763	37.723728	41.959472
15	251	0.579507	0.829284	1.293874	0.114918	D	I	0.004153	0.298088	D	I	42.831907	42.525488	39.571796	44.713902
15	264	0.579507	0.584697	1.076280	0.087924	D	D	0.011312	0.816769	D	D	40.669725	39.789339	37.049880	42.062695
15	265	0.579507	0.564958	1.048704	0.095761	D	E	0.015959	1.153435	D	E	38.382558	37.945479	35.021703	38.819782
15	266	0.579507	0.492431	0.988094	0.083844	D	K	0.005477	0.394044	D	K	37.595252	39.845636	35.447901	39.845636
15	267	0.579507	0.619320	1.102660	0.096167	D	Y	-0.002349	-0.172959	D	Y	36.307765	34.855172	31.893980	35.911997
15	268	0.579507	0.118134	0.665721	0.031920	D	L	0.013022	0.940670	D	L	37.843264	39.894758	33.829481	39.894758
15	269	0.579507	0.395827	0.931304	0.044030	D	I	-0.008628	-0.627893	D	I	35.748607	36.525155	33.704295	36.740770
15	270	0.579507	0.381584	0.922640	0.038451	D	A	-0.025193	-1.827998	D	A	34.895126	34.720032	31.800743	34.720032
15	271	0.579507	0.057009	0.621511	0.015005	D	T	0.005073	0.364793	D	T	34.143713	33.027452	30.235147	33.463643
15	272	0.579507	0.296405	0.837665	0.038248	D	S	0.003325	0.238153	D	S	35.042949	36.659937	31.855332	36.659937
15	273	0.579507	0.008886	0.583435	0.004958	D	E	0.002685	0.191742	D	E	31.306720	27.594150	24.919435	31.088265
15	274	0.579507	0.454064	0.975347	0.058224	D	Q	-0.021831	-1.584413	D	Q	30.746615	31.320147	28.434627	32.048446
15	275	0.579507	0.459318	0.973556	0.065269	D	P	0.006325	0.455492	D	P	33.370575	34.633383	30.969242	35.802032
15	276	0.579507	0.356928	0.899841	0.036595	D	I	-0.008624	-0.627592	D	I	32.787148	33.708225	29.819176	33.908101
15	277	0.579507	0.642344	1.145532	0.076320	D	A	-0.029877	-2.167402	D	A	29.052765	28.991989	26.475554	28.991989
15	278	0.579507	0.525134	1.046253	0.058388	D	A	-0.019366	-1.405860	D	A	30.238626	31.790266	28.487244	31.790266
15	279	0.579507	0.573112	1.084456	0.068163	D	L	-0.005208	-0.380103	D	L	32.915904	34.478911	30.465435	34.478911
15	280	0.579507	0.529948	1.034576	0.074879	D	H	0.002860	0.204413	D	H	30.859733	31.407395	27.724063	31.407395
15	281	0.579507	0.684245	1.166206	0.097546	D	R	0.005998	0.431765	D	R	29.021852	29.543845	27.221581	30.534713
15	282	0.579507	0.483968	1.001038	0.062437	D	D	0.014616	1.056143	D	D	28.212768	28.854779	26.472390	30.053398
15	283	0.579507	0.408888	0.932494	0.055901	D	E	-0.006792	-0.494863	D	E	29.403718	31.274397	26.098015	31.274397
15	284	0.579507	0.545290	1.028871	0.095926	D	W	0.010375	0.748913	D	W	28.767620	26.065054	23.688635	29.945821
15	285	0.579507	0.397429	0.933928	0.043009	D	L	-0.000827	-0.062661	D	L	29.658159	29.870765	27.403644	29.873790
15	289	0.579507	0.681544	1.152920	0.108131	D	D	0.034772	2.516498	D	D	34.249756	34.796698	32.179206	34.796698
15	290	0.579507	0.156222	0.701002	0.034728	D	L	0.003524	0.252529	D	L	31.433742	28.401678	26.552091	30.420527
15	291	0.579507	0.026640	0.603541	0.002607	D	P	-0.003666	-0.268362	D	P	31.579702	31.691300	30.152721	31.691300
15	292	0.579507	0.619308	1.123454	0.075361	D	I	0.004109	0.294902	D	I	33.285953	33.110587	30.985544	33.712112
15	293	0.579507	0.516027	1.028057	0.067477	D	K	-0.000724	-0.055213	D	K	34.631780	34.842576	33.116000	35.679325
15	294	0.579507	0.505114	1.009372	0.075249	D	Y	0.010151	0.732663	D	Y	36.066482	34.855086	32.759393	36.058419
15	295	0.579507	0.595661	1.104520	0.070648	D	A	-0.006537	-0.476362	D	A	38.473139	40.289400	36.232640	40.289400
15	296	0.579507	0.348894	0.895258	0.033143	D	G	-0.018691	-1.356964	D	G	38.019907	36.268773	36.104768	38.679321
15	297	0.579507	0.702703	1.187591	0.094619	D	L	-0.000755	-0.057451	D	L	41.028073	43.049368	38.154343	43.049368
15	298	0.579507	0.262847	0.825360	0.016995	D	S	-0.023992	-1.740993	D	S	40.967262	39.393423	36.701136	40.506023
15	299	0.579507	0.610308	1.104020	0.085795	D	T	-0.008408	-0.611944	D	T	41.884685	43.913714	38.124937	43.913714
15	300	0.579507	0.185719	0.740809	0.024417	D	C	0.001076	0.075152	D	C	39.025609	38.519619	35.758463	38.886987
15	301	0.579507	0.116052	0.684933	0.010626	D	F	-0.001132	-0.084764	D	F	39.149615	40.466518	34.821416	40.466518
15	303	0.579507	0.536292	1.052363	0.063437	D	Q	-0.015032	-1.091870	D	Q	38.076351	38.218377	35.187190	38.218377
15	305	0.579507	0.324177	0.845723	0.057962	D	V	0.002797	0.199829	D	V	36.802840	36.929091	33.927670	36.929091
15	306	0.579507	0.134540	0.676105	0.037942	D	G	0.010261	0.740654	D	G	34.767982	32.411896	32.411896	35.320939
15	307	0.579507	0.393531	0.925179	0.047860	D	S	-0.001113	-0.083393	D	S	37.834918	38.052539	34.428397	38.258803
15	309	0.579507	0.049436	0.623465	0.005479	D	G	-0.006451	-0.470152	D	G	44.197002	41.806133	40.885917	44.599502
15	310	0.579507	0.411967	0.936791	0.054683	D	R	-0.003621	-0.265087	D	R	42.439792	37.099040	34.719416	41.263310
15	311	0.579507	0.330338	0.854590	0.055255	D	D	-0.004230	-0.309248	D	D	44.639784	42.251081	39.778264	44.100145
15	312	0.579507	0.439100	0.962109	0.056497	D	T	-0.012535	-0.910940	D	T	46.797208	46.136860	43.480827	47.557710
15	313	0.579507	0.426148	0.951802	0.053854	D	R	-0.012935	-0.939920	D	R	49.868385	50.908561	46.181923	51.035353
15	315	0.579507	0.410563	0.950055	0.040015	D	I	-0.014661	-1.064941	D	I	47.191637	48.371546	42.755502	48.371546
15	316	0.579507	0.613477	1.119703	0.073281	D	F	-0.031066	-2.253548	D	F	44.175312	41.091207	38.514024	44.564414
15	318	0.579507	0.528947	1.048842	0.059612	D	V	-0.023227	-1.685562	D	V	43.187936	44.462915	38.807081	44.906070
15	319	0.579507	0.024744	0.589448	0.014803	D	H	0.009051	0.652955	D	H	42.056868	42.367591	39.013086	43.494409
15	320	0.579507	0.227469	0.769124	0.037852	D	Q	0.001896	0.134573	D	Q	43.121314	45.075546	40.638401	45.075546
15	322	0.579507	0.752380	1.246446	0.085441	D	E	-0.021384	-1.552041	D	E	42.977686	44.915952	39.968476	44.915952
15	324	0.579507	0.301819	0.844486	0.036840	D	I	-0.011824	-0.859404	D	I	39.849682	41.142550	36.143092	41.405730
15	326	0.579507	0.409671	0.953024	0.036155	D	Q	-0.022736	-1.650025	D	Q	34.489561	34.751100	30.459014	34.751100
15	327	0.579507	0.445915	0.983671	0.041752	D	F	-0.026682	-1.935874	D	F	31.845274	28.993854	26.639150	32.563232
15	328	0.579507	0.730608	1.196090	0.114026	D	V	-0.000035	-0.005282	D	V	30.427466	30.892077	26.622236	30.913976
15	329	0.579507	0.526920	1.051791	0.054637	D	Y	-0.000686	-0.052485	D	Y	28.418155	28.707861	26.736308	29.559920
15	330	0.579507	0.535766	1.070314	0.044959	D	S	-0.014443	-1.049190	D	S	26.883695	26.769566	23.845312	26.875061
15	331	0.579507	0.793700	1.262998	0.110209	D	S	0.008224	0.593066	D	S	25.359423	25.836128	22.686232	26.488547
15	332	0.579507	0.374909	0.891146	0.063271	D	P	0.001887	0.133956	D	P	21.567062	21.166170	19.352665	21.166170
15	333	0.579507	0.433923	0.959640	0.053791	D	H	-0.004086	-0.298802	D	H	22.345985	21.700490	20.110781	23.328496
15	336	0.579507	0.726128	1.194423	0.111212	D	K	0.022815	1.650189	D	K	26.230499	26.471943	24.072010	26.471943
15	337	0.579507	0.216617	0.758760	0.037364	D	S	0.002496	0.178033	D	S	24.829908	22.550909	21.166695	23.725662
15	338	0.579507	0.846131	1.319338	0.106300	D	W	-0.014799	-1.074985	D	W	24.826633	19.838166	18.270967	23.743979
15	339	0.579507	0.718593	1.190322	0.107779	D	E	0.015963	1.153716	D	E	28.291720	28.173333	25.603506	28.627814
15	340	0.579507	0.694858	1.175944	0.098421	D	M	-0.001040	-0.078098	D	M	29.328759	29.069847	27.302861	29.069847
15	341	0.579507	0.462379	0.995555	0.046331	D	F	-0.010350	-0.752658	D	F	27.894137	26.155449	24.273948	26.523428
15	342	0.579507	0.527558	1.025781	0.081284	D	E	0.009466	0.683047	D	E	30.379761	27.966015	26.568655	30.106271
15	343	0.579507	0.712373	1.181058	0.110822	D	E	0.013916	1.005445	D	E	32.989754	32.948826	30.219540	32.948826
15	344	0.579507	0.402251	0.945459	0.036300	D	M	-0.007782	-0.566621	D	M	32.891221	30.447663	28.520488	31.978986
15	345	0.579507	0.596999	1.105644	0.070862	D	I	-0.018218	-1.322670	D	I	33.270943	31.998705	30.301680	32.271566
15	346	0.579507	0.794451	1.271199	0.102759	D	T	0.015794	1.141496	D	T	36.208464	35.455008	33.154761	36.147624
15	347	0.579507	0.815505	1.264871	0.130141	D	T	0.001575	0.111324	D	T	37.731728	36.717553	34.961623	37.283365
15	348	0.579507	0.515252	1.037239	0.057520	D	A	-0.020384	-1.479624	D	A	37.694782	36.641006	34.586133	36.641006
15	349	0.579507	0.313953	0.836251	0.057209	D	E	0.003070	0.219635	D	E	39.026278	35.479787	33.814129	38.323150
15	350	0.579507	0.700639	1.184820	0.095326	D	E	0.007686	0.554080	D	E	41.902349	40.359528	38.781400	41.810638
15	351	0.579507	0.547800	1.037626	0.089681	D	F	0.011964	0.863980	D	F	42.765136	41.979736	39.938948	41.979736
15	352	0.579507	0.561851	1.072915	0.068444	D	Y	-0.020834	-1.512184	D	Y	43.522883	40.491601	38.274126	42.606386
15	353	0.579507	0.600961	1.093512	0.086956	D	Q	0.013156	0.950394	D	Q	44.989177	41.805135	40.182635	44.306379
15	354	0.579507	0.736067	1.237350	0.078224	D	S	-0.012385	-0.900066	D	S	47.627956	46.724552	44.498944	47.474620
15	355	0.579507	0.048721	0.608564	0.019664	D	L	0.008324	0.600313	D	L	48.301656	46.371552	44.173716	47.539136
15	356	0.579507	0.527393	1.039350	0.067550	D	G	0.014788	1.068622	D	G	48.780349	46.786652	46.146364	48.758576
15	357	0.579507	0.262722	0.817367	0.024863	D	I	-0.003459	-0.253366	D	I	46.190453	44.923371	42.351520	45.449718
15	358	0.579507	0.258713	0.796076	0.042145	D	P	0.007731	0.557364	D	P	44.763686	45.522106	41.221729	45.522106
15	359	0.579507	0.234781	0.772966	0.041321	D	Y	0.005365	0.385943	D	Y	41.026239	38.980370	37.146556	40.308330
15	360	0.579507	0.190168	0.744888	0.024787	D	H	0.002542	0.181394	D	H	37.969848	36.376612	34.163008	37.823480
15	361	0.579507	0.440778	0.956441	0.063844	D	I	0.002235	0.159114	D	I	34.427373	32.498451	30.722360	33.858163
15	362	0.579507	0.487981	1.007957	0.059532	D	V	0.000621	0.042201	D	V	31.726547	30.743921	27.822673	32.025947
15	363	0.579507	0.784115	1.261540	0.102083	D	N	-0.008706	-0.633554	D	N	27.970163	24.907024	23.147078	27.070097
15	364	0.579507	0.555395	1.083896	0.051006	D	I	-0.040954	-2.969920	D	I	26.740284	26.481252	22.203031	26.864847
15	365	0.579507	0.406405	0.906291	0.079621	D	V	0.014230	1.028179	D	V	24.397474	24.215115	21.007851	24.780078
15	366	0.579507	0.421509	0.955305	0.045711	D	S	-0.003898	-0.285160	D	S	20.895642	19.056850	17.341115	19.515843
15	367	0.579507	0.242206	0.750700	0.071013	D	G	0.025405	1.837845	D	G	22.208273	19.836647	19.498724	22.279409
15	368	0.579507	0.239470	0.775989	0.042989	D	S	-0.000480	-0.037563	D	S	24.839840	26.017671	21.467249	26.311273
15	369	0.579507	0.422817	0.949123	0.053201	D	L	0.002031	0.144372	D	L	22.815614	21.203702	18.866373	22.001778
15	370	0.579507	0.326365	0.852413	0.053459	D	N	-0.013882	-1.008553	D	N	22.483599	24.143378	18.208268	24.143378
15	371	0.579507	0.756408	1.213209	0.122706	D	H	-0.015226	-1.105873	D	H	19.340658	19.317426	15.851549	20.019301
15	372	0.579507	0.693516	1.186831	0.086192	D	A	-0.022563	-1.637454	D	A	20.317390	22.372953	17.562844	22.372953
15	373	0.579507	0.477218	0.989408	0.067317	D	A	-0.008009	-0.583055	D	A	21.149699	22.748763	17.151059	22.748763
15	374	0.579507	0.682074	1.167382	0.094199	D	S	-0.007894	-0.574668	D	S	18.976825	17.921337	15.970324	18.733985
15	375	0.579507	0.415454	0.929299	0.065662	D	K	0.007588	0.546957	D	K	22.100157	22.198427	19.084004	22.198427
15	376	0.579507	0.445717	0.967773	0.057451	D	K	-0.019021	-1.380854	D	K	25.540912	25.812277	22.112232	25.812277
15	377	0.579507	0.435216	0.960902	0.053821	D	L	-0.011196	-0.813938	D	L	28.916469	28.392583	25.648908	29.237075
15	378	0.579507	0.015869	0.593644	0.001733	D	D	-0.001701	-0.126033	D	D	32.021285	30.505028	28.154493	32.056271
15	379	0.579507	0.435636	0.955860	0.059284	D	L	0.001308	0.091984	D	L	35.629900	36.303406	32.173644	36.303406
15	380	0.579507	0.040579	0.608720	0.011366	D	E	0.002086	0.148376	D	E	37.573366	33.901983	31.868205	37.029779
15	381	0.579507	0.472296	0.992466	0.059337	D	A	-0.013326	-0.968265	D	A	41.290757	42.031240	37.717369	42.031240
15	382	0.579507	0.127568	0.683166	0.023909	D	W	0.006094	0.438762	D	W	44.000642	44.188338	40.888030	44.507605
15	383	0.579507	0.600782	1.110448	0.069842	D	F	-0.021695	-1.574621	D	F	46.407088	43.869225	41.490741	45.958649
15	384	0.579507	0.108086	0.665093	0.022500	D	P	0.003352	0.240106	D	P	49.775401	48.837565	46.404581	50.707226
15	385	0.579507	0.515769	1.041352	0.053924	D	G	-0.022771	-1.652511	D	G	51.424226	49.124828	48.324805	51.444394
15	387	0.579507	0.618046	1.109191	0.088363	D	G	0.027462	1.986870	D	G	47.682218	45.393212	43.652350	47.599495
15	388	0.579507	0.727484	1.221190	0.085802	D	A	-0.003082	-0.226051	D	A	43.888574	42.926874	40.865043	43.339056
15	389	0.579507	0.302581	0.861484	0.020605	D	F	-0.009493	-0.690544	D	F	41.083043	39.692867	37.587831	39.957289
15	390	0.579507	0.504625	1.013971	0.070161	D	R	-0.022413	-1.626623	D	R	40.068517	41.334272	36.870974	41.403759
15	392	0.579507	0.497023	1.023694	0.052837	D	L	-0.020200	-1.466264	D	L	38.204964	39.528830	34.991816	39.528830
15	393	0.579507	0.564944	1.084482	0.059969	D	V	-0.043897	-3.183120	D	V	35.260162	34.742361	31.359599	35.796791
15	394	0.579507	0.022131	0.599032	0.002607	D	S	-0.002201	-0.162220	D	S	31.491936	31.284176	28.761223	31.284176
15	395	0.579507	0.528423	1.055628	0.052303	D	C	-0.020600	-1.495236	D	C	29.561561	29.818428	25.473516	30.312251
15	396	0.579507	0.106604	0.665615	0.020497	D	S	0.000735	0.050476	D	S	25.959210	26.005687	23.453755	26.005687
15	397	0.579507	0.428703	0.938020	0.070191	D	N	-0.007870	-0.572986	D	N	23.486043	22.790787	19.465805	23.362008
15	398	0.579507	0.497767	1.025674	0.051600	D	C	-0.020892	-1.516409	D	C	21.358475	22.711507	17.718372	22.711507
15	399	0.579507	0.596189	1.097016	0.078681	D	T	-0.013658	-0.992272	D	T	19.940841	18.158086	16.115059	19.036467
15	400	0.579507	0.240328	0.781619	0.038216	D	D	0.009110	0.657252	D	D	18.579644	16.279283	14.351490	18.499297
15	401	0.579507	0.325985	0.879956	0.025536	D	Y	-0.023442	-1.701129	D	Y	17.955629	16.917339	14.112566	18.765876
15	402	0.579507	0.024744	0.592937	0.011314	D	Q	0.005225	0.375747	D	Q	21.512847	23.616512	18.728676	23.616512
15	403	0.579507	0.274194	0.827181	0.026520	D	A	0.000176	0.009953	D	A	21.881402	22.702123	20.027247	22.702123
15	404	0.579507	0.118474	0.670265	0.027716	D	R	0.004203	0.301712	D	R	19.162493	15.049551	12.905732	18.720912
15	405	0.579507	0.192758	0.729826	0.042440	D	R	0.002834	0.202545	D	R	20.841883	22.114076	18.886199	22.114076
15	406	0.579507	0.503483	1.019019	0.063971	D	L	-0.014801	-1.075132	D	L	24.322553	26.219971	21.703989	26.219971
15	407	0.579507	0.587574	1.077921	0.089161	D	R	0.008847	0.638189	D	R	23.512551	24.431239	22.089519	25.283484
15	408	0.579507	0.451051	0.978551	0.052007	D	I	-0.004911	-0.358604	D	I	24.908500	26.349441	22.034760	26.349441
15	409	0.579507	0.178780	0.742703	0.015585	D	R	0.000042	0.000273	D	R	24.000219	24.495326	22.167324	25.017254
15	410	0.579507	0.462166	0.971109	0.070565	D	Y	0.010160	0.733321	D	Y	24.735465	24.480316	22.450902	24.480316
15	411	0.579507	0.521962	1.009418	0.092051	D	G	0.001626	0.114994	D	G	27.334708	25.917685	25.192196	28.091097
15	412	0.579507	0.836362	1.297637	0.118232	D	Q	0.005590	0.402205	D	Q	27.626308	25.331882	23.252692	27.154505
15	419	0.579507	0.685845	1.177514	0.087838	D	K	0.007832	0.564622	D	K	17.239952	13.834412	11.473786	16.628250
15	420	0.579507	0.754125	1.239365	0.094268	D	V	-0.000047	-0.006213	D	V	19.470508	21.179958	16.435538	21.179958
15	421	0.579507	0.798017	1.247542	0.129983	D	E	0.024373	1.763075	D	E	19.303715	18.886199	17.073432	20.307553
15	422	0.579507	0.504542	1.003397	0.080652	D	F	0.020959	1.515719	D	F	20.482813	19.170345	16.854956	20.681172
15	423	0.579507	0.443381	0.969793	0.053096	D	V	0.006247	0.449816	D	V	22.897856	25.070448	20.321660	25.070448
15	424	0.579507	0.219527	0.755441	0.043593	D	H	0.007621	0.549359	D	H	22.601375	19.418365	17.863606	22.847040
15	425	0.579507	0.311942	0.836729	0.054720	D	M	0.003649	0.261624	D	M	24.724565	25.409484	22.167559	25.409484
15	426	0.579507	0.167131	0.730061	0.016577	D	L	-0.007326	-0.533583	D	L	26.501161	26.183970	24.262584	27.254724
15	427	0.579507	0.052292	0.623686	0.008114	D	N	-0.002512	-0.184779	D	N	29.074896	27.130486	24.660024	29.448159
15	428	0.579507	0.418760	0.961170	0.037097	D	A	-0.024303	-1.763517	D	A	31.709715	32.086619	29.049464	32.086619
15	429	0.579507	0.221182	0.794157	0.006532	D	T	-0.033929	-2.460957	D	T	35.076614	35.192211	31.694908	35.804299
15	430	0.579507	0.465480	1.000173	0.044815	D	M	-0.029701	-2.154631	D	M	38.189394	39.206961	35.140521	39.206961
15	432	0.579507	0.212382	0.739006	0.052884	D	A	0.015204	1.098788	D	A	40.718810	40.217417	37.633925	40.217417
15	433	0.579507	0.591443	1.093491	0.077459	D	T	-0.008588	-0.624993	D	T	44.451717	45.242936	40.857617	45.635198
15	434	0.579507	0.587688	1.106305	0.060890	D	T	-0.026228	-1.903034	D	T	45.285305	43.979113	41.256891	45.398018
15	436	0.579507	0.647679	1.155881	0.071306	D	T	-0.012002	-0.872357	D	T	44.659174	43.395568	40.947247	44.763702
15	437	0.579507	0.476981	1.005909	0.050579	D	I	-0.004889	-0.356965	D	I	48.212168	49.124553	44.608525	49.124553
15	438	0.579507	0.540329	1.048354	0.071482	D	C	-0.010340	-0.751927	D	C	47.775223	47.017377	44.465556	47.017377
15	439	0.579507	0.278113	0.804467	0.053154	D	A	0.002036	0.144708	D	A	46.752386	45.647315	43.292633	45.647315
15	440	0.579507	0.314783	0.866427	0.027862	D	I	-0.008464	-0.615971	D	I	49.747069	49.084128	46.333114	50.195471
15	441	0.579507	0.329879	0.872067	0.037320	D	L	0.003374	0.241669	D	L	52.242610	52.471285	48.871697	52.471285
15	442	0.579507	0.015869	0.587882	0.007495	D	E	0.004055	0.291000	D	E	51.364992	49.037956	46.777718	50.245831
15	443	0.579507	0.306500	0.832520	0.053487	D	N	0.003962	0.284254	D	N	51.260368	47.886704	45.688250	50.123455
15	444	0.579507	0.477445	1.015605	0.041347	D	Y	-0.010886	-0.791503	D	Y	54.394415	51.675194	49.528708	54.324034
15	445	0.579507	0.182482	0.730312	0.031678	D	Q	-0.005772	-0.420968	D	Q	56.604683	53.979882	51.729194	56.257703
15	446	0.579507	0.609968	1.113033	0.076443	D	T	-0.001468	-0.109107	D	T	60.171752	60.069683	56.752639	60.896346
15	447	0.579507	0.626145	1.133214	0.072438	D	E	0.003793	0.271998	D	E	63.545813	64.783070	60.237512	64.797669
15	448	0.579507	0.271129	0.814176	0.036460	D	K	-0.007443	-0.542023	D	K	64.339394	64.980063	61.058648	64.980063
15	449	0.579507	0.451980	0.951534	0.079954	D	G	0.006767	0.487511	D	G	60.945852	58.723118	57.082131	61.127708
15	450	0.579507	0.295400	0.850273	0.024634	D	I	-0.000276	-0.022765	D	I	57.727833	55.527667	53.152792	56.722349
15	451	0.579507	0.755298	1.237402	0.097403	D	T	0.015363	1.110248	D	T	57.995875	58.194771	53.608252	58.194771
15	452	0.579507	0.302303	0.850811	0.030999	D	V	0.007909	0.570260	D	V	56.492664	56.636801	53.825451	57.508381
15	454	0.579507	0.538536	1.055136	0.062907	D	E	0.002904	0.207651	D	E	54.972177	54.994215	52.448995	54.994215
15	455	0.579507	0.418665	0.940968	0.057204	D	K	0.010967	0.791769	D	K	52.341033	50.654292	48.680190	51.006574
15	456	0.579507	0.054495	0.624797	0.009205	D	L	-0.001566	-0.116245	D	L	53.110581	50.654732	48.377900	52.862275
15	457	0.579507	0.596016	1.117747	0.057776	D	K	-0.005150	-0.375879	D	K	56.905308	57.876433	53.517505	57.876433
15	458	0.579507	0.477685	0.990278	0.066913	D	E	0.006909	0.497811	D	E	56.910877	55.106381	53.080534	56.360125
15	459	0.579507	0.277118	0.815358	0.041267	D	F	0.001070	0.074707	D	F	55.502221	52.294167	50.133063	54.384326
15	460	0.579507	0.551757	1.061614	0.069650	D	M	0.003222	0.230648	D	M	57.590376	56.288104	53.871181	58.132281
15	465	0.579507	0.835218	1.310200	0.104525	D	Q	0.000445	0.029449	D	Q	60.918285	61.769699	57.951349	61.913142
15	466	0.579507	0.631190	1.123629	0.087068	D	E	0.017960	1.298412	D	E	62.062104	63.747504	58.485452	63.747504
15	467	0.579507	0.820403	1.284056	0.115854	D	L	0.008871	0.639894	D	L	61.141456	62.082962	59.030068	62.082962
15	468	0.579507	0.356292	0.894490	0.041309	D	I	0.001335	0.093941	D	I	60.272637	56.905090	54.465785	59.156033
15	469	0.579507	0.825022	1.292338	0.112190	D	P	0.008380	0.604355	D	P	62.953641	63.256418	59.972314	64.655681
15	470	0.579507	0.764095	1.228132	0.115470	D	F	0.008565	0.617756	D	F	63.033092	59.709187	57.214858	63.350903
15	471	0.579507	0.844536	1.296314	0.127730	D	V	0.019772	1.429680	D	V	65.180534	64.116664	61.467080	65.465606
16	17	0.596378	0.540662	1.035360	0.101680	P	A	0.034729	2.513329	P	A	3.827380	5.362965	1.331880	5.390848
16	18	0.596378	0.805339	1.287030	0.114686	P	L	0.007336	0.528751	P	L	5.474249	6.908100	3.272538	7.326596
16	19	0.596378	0.529246	1.043848	0.081776	P	I	0.010823	0.781376	P	I	5.313283	5.243378	3.336454	5.872514
16	20	0.596378	0.638092	1.138753	0.095716	P	R	0.004457	0.320138	P	R	6.370919	6.042311	3.101432	6.481297
16	21	0.596378	0.713646	1.211629	0.098395	P	E	0.015013	1.084937	P	E	8.955604	9.954260	5.390527	10.140344
16	22	0.596378	0.730878	1.216435	0.110821	P	T	0.008063	0.581410	P	T	10.290646	9.929609	7.065421	11.155155
16	23	0.596378	0.687691	1.160431	0.123637	P	Q	0.008409	0.606488	P	Q	10.886407	10.183869	7.641238	10.663075
16	24	0.596378	0.747210	1.229112	0.114475	P	E	0.022685	1.640777	P	E	12.775645	12.115580	9.268056	13.063173
16	25	0.596378	0.720303	1.197132	0.119548	P	K	0.023816	1.722677	P	K	14.568460	14.774544	11.217978	15.233396
16	26	0.596378	0.295342	0.845288	0.046431	P	R	0.000822	0.056798	P	R	15.673998	15.313729	12.585346	15.868963
16	27	0.596378	0.663214	1.141739	0.117852	P	F	0.023664	1.711659	P	F	16.706316	18.830657	13.754148	18.830657
16	134	0.596378	0.884363	1.331401	0.149339	P	E	0.024319	1.759146	P	E	15.070259	15.725027	12.457378	15.725027
16	135	0.596378	0.470892	1.014160	0.053111	P	I	-0.000552	-0.042774	P	I	11.968740	9.257208	8.291166	11.033380
16	136	0.596378	0.153786	0.728992	0.021172	P	G	-0.019769	-1.435067	P	G	13.584186	12.276072	10.642695	14.428417
16	137	0.596378	0.150747	0.711100	0.036024	P	N	0.004782	0.343665	P	N	13.800627	15.569227	12.188123	16.338768
16	138	0.596378	0.608090	1.110324	0.094143	P	L	0.011646	0.840984	P	L	12.712846	11.278270	9.204219	13.744790
16	139	0.596378	0.564134	1.081371	0.079141	P	L	-0.010871	-0.790362	P	L	15.431662	16.219278	12.908854	16.815192
16	140	0.596378	0.668518	1.171369	0.093526	P	H	0.000406	0.026663	P	H	18.304386	21.142332	16.227094	21.142332
16	141	0.596378	0.608168	1.124307	0.080239	P	P	0.011960	0.863731	P	P	18.949716	19.910070	17.519094	20.885471
16	142	0.596378	0.635958	1.140970	0.091365	P	S	0.001783	0.126401	P	S	22.304902	24.792138	19.761836	24.921003
16	143	0.596378	0.336004	0.876554	0.055827	P	V	0.005391	0.387828	P	V	21.135231	21.380226	18.414513	21.380226
16	144	0.596378	0.170010	0.734888	0.031500	P	P	-0.005357	-0.390910	P	P	22.229031	24.612428	19.105803	24.875638
16	145	0.596378	0.713416	1.199128	0.110666	P	I	0.015315	1.106808	P	I	19.665575	18.501957	15.354206	19.682713
16	146	0.596378	0.170363	0.736293	0.030447	P	S	-0.008084	-0.588447	P	S	21.679431	24.095135	18.637523	24.095135
16	147	0.596378	0.819792	1.275318	0.140851	P	N	0.029834	2.158687	P	N	22.686825	23.051565	20.059354	23.174047
16	148	0.596378	0.558651	1.071188	0.083841	P	D	0.015964	1.153807	P	D	26.389214	28.015934	22.673225	28.015934
16	149	0.596378	0.416364	0.950819	0.061923	P	E	0.004765	0.342410	P	E	28.063654	28.156373	25.132089	29.327882
16	153	0.596378	0.202222	0.742152	0.056447	P	N	0.014834	1.071948	P	N	28.456648	27.979139	24.872213	30.198125
16	154	0.596378	0.643409	1.140550	0.099236	P	K	0.012110	0.874622	P	K	29.639640	29.375885	26.313248	30.102626
16	155	0.596378	0.552462	1.064169	0.084671	P	V	0.015077	1.089574	P	V	32.862243	35.423462	30.016456	35.513410
16	156	0.596378	0.554416	1.073540	0.077253	P	E	0.005796	0.417161	P	E	33.001060	30.505929	27.545308	33.499908
16	157	0.596378	0.549563	1.054069	0.091872	P	R	0.010455	0.754655	P	R	36.428941	34.702834	32.103183	37.887528
16	158	0.596378	0.739682	1.205951	0.130108	P	I	0.032117	2.324140	P	I	39.574683	40.216842	36.987426	41.382504
16	159	0.596378	0.648086	1.137515	0.106948	P	W	0.009826	0.709148	P	W	42.420790	43.426009	39.646411	43.426009
16	160	0.596378	0.283833	0.815168	0.065043	P	G	0.001334	0.093847	P	G	45.828834	44.220102	43.121305	47.136129
16	161	0.596378	0.755710	1.254043	0.098045	P	D	-0.003498	-0.256219	P	D	47.490721	50.232384	44.974039	50.263193
16	162	0.596378	0.784774	1.256233	0.124919	P	C	0.012410	0.896320	P	C	45.178987	44.183187	41.178119	44.906344
16	167	0.596378	0.627943	1.130934	0.093386	P	K	-0.002048	-0.151161	P	K	55.631572	57.855904	52.698584	57.855904
16	168	0.596378	0.616847	1.125075	0.088149	P	Y	-0.012097	-0.879181	P	Y	53.893838	55.649479	50.021781	55.649479
16	169	0.596378	0.650174	1.149107	0.097445	P	S	-0.010535	-0.766068	P	S	50.384929	49.320886	46.510830	50.656116
16	170	0.596378	0.061132	0.638156	0.019354	P	H	0.006418	0.462211	P	H	49.101311	45.884195	43.162689	48.615011
16	171	0.596378	0.749601	1.234934	0.111045	P	V	-0.012357	-0.898038	P	V	49.948623	48.899370	46.230285	50.404022
16	172	0.596378	0.476666	0.997898	0.075146	P	D	0.017763	1.284128	P	D	53.655317	54.651664	50.342094	55.153327
16	173	0.596378	0.321262	0.880149	0.037491	P	L	-0.002620	-0.192582	P	L	53.708278	53.065127	50.306474	53.833783
16	174	0.596378	0.571339	1.093723	0.073994	P	V	-0.019696	-1.429768	P	V	52.454312	51.480136	49.015091	51.899301
16	175	0.596378	0.691541	1.177350	0.110568	P	V	0.006008	0.432510	P	V	55.445212	54.929531	52.421833	56.268000
16	176	0.596378	0.842814	1.312522	0.126670	P	M	0.005533	0.398064	P	M	58.110752	57.671442	54.942574	58.878859
16	177	0.596378	0.446899	0.965147	0.078130	P	V	-0.002862	-0.210104	P	V	58.090433	57.541406	54.976017	58.027717
16	178	0.596378	0.518709	1.046742	0.068345	P	D	-0.006386	-0.465474	P	D	58.147175	60.043892	55.706111	60.419463
16	179	0.596378	0.654515	1.158344	0.092549	P	G	-0.009352	-0.680353	P	G	54.993007	53.470288	51.271883	55.797895
16	180	0.596378	0.665673	1.170203	0.091848	P	F	-0.010120	-0.735945	P	F	53.175286	50.124130	47.796265	53.202326
16	181	0.596378	0.252283	0.803527	0.045134	P	E	0.001765	0.125071	P	E	53.848914	55.293269	50.543488	55.293269
16	182	0.596378	0.753836	1.223849	0.126364	P	G	0.004246	0.304829	P	G	51.403370	49.757726	49.425193	51.990176
16	186	0.596378	0.489485	1.045655	0.040208	P	A	-0.015521	-1.127292	P	A	49.874684	50.661645	48.215880	50.661645
16	187	0.596378	0.435308	0.962919	0.068767	P	V	-0.003170	-0.232466	P	V	52.284937	54.183365	50.100481	54.183365
16	188	0.596378	0.501013	1.027253	0.070138	P	V	0.006229	0.448507	P	V	51.317693	51.622948	48.368352	52.087554
16	189	0.596378	0.393614	0.937471	0.052520	P	A	0.006028	0.433965	P	A	47.492041	47.289735	44.133850	47.289735
16	190	0.596378	0.104567	0.675046	0.025899	P	G	0.006478	0.466530	P	G	46.805270	45.314208	44.952551	47.142051
16	191	0.596378	0.499805	1.032520	0.063662	P	S	-0.010719	-0.779401	P	S	45.700916	44.236187	42.234455	45.485068
16	192	0.596378	0.319421	0.851620	0.064179	P	R	0.008811	0.635564	P	R	44.555496	40.382628	37.996870	43.536483
16	193	0.596378	0.306905	0.866345	0.036937	P	G	-0.023354	-1.694800	P	G	46.395165	44.886348	44.220658	46.910114
16	194	0.596378	0.549398	1.052592	0.093184	P	Y	-0.004098	-0.299665	P	Y	48.715165	45.549126	43.441158	48.729426
16	195	0.596378	0.571858	1.101089	0.067146	P	F	-0.015073	-1.094814	P	F	51.446930	53.194399	49.199591	53.454468
16	196	0.596378	0.315228	0.851639	0.059967	P	L	0.003199	0.229003	P	L	51.504555	50.384067	48.192544	51.112866
16	197	0.596378	0.571560	1.081704	0.086233	P	K	0.007284	0.524915	P	K	55.106816	56.830624	52.385773	56.830624
16	198	0.596378	0.398667	0.940419	0.054626	P	G	0.001677	0.118704	P	G	57.468777	56.119711	54.989307	58.298387
16	199	0.596378	0.740062	1.208164	0.128276	P	V	0.013751	0.993495	P	V	56.636421	57.789067	53.447002	58.159095
16	200	0.596378	0.483497	1.037756	0.042119	P	L	-0.015919	-1.156122	P	L	52.852698	53.054112	49.749613	53.096095
16	201	0.596378	0.333300	0.882174	0.047503	P	V	-0.008452	-0.615108	P	V	52.606072	53.990586	50.700209	54.379275
16	202	0.596378	0.667924	1.148407	0.115895	P	F	0.009807	0.707722	P	F	54.083669	56.479760	51.647129	56.479760
16	203	0.596378	0.139482	0.715800	0.020059	P	L	-0.007429	-0.541019	P	L	51.764539	51.104824	48.517004	52.688055
16	204	0.596378	0.539853	1.040760	0.095471	P	E	-0.004116	-0.300972	P	E	48.679194	47.489969	45.478167	49.338611
16	205	0.596378	0.668070	1.169575	0.094873	P	Q	-0.030109	-2.184186	P	Q	50.179208	50.527302	48.644037	52.420850
16	206	0.596378	0.131828	0.704759	0.023447	P	A	0.005913	0.425594	P	A	50.844177	52.765450	48.231776	52.765450
16	207	0.596378	0.224859	0.798254	0.022982	P	L	-0.002668	-0.196081	P	L	47.201393	47.517626	44.640131	47.536513
16	208	0.596378	0.710545	1.194643	0.112279	P	I	0.001761	0.124793	P	I	45.985215	46.515671	44.518320	47.242456
16	209	0.596378	0.693075	1.192396	0.097057	P	Q	-0.000571	-0.044136	P	Q	48.596928	51.155402	46.913469	51.155402
16	210	0.596378	0.427336	0.986145	0.037568	P	Y	-0.013699	-0.995301	P	Y	47.730457	47.939540	45.200730	49.221282
16	211	0.596378	0.550013	1.072551	0.073839	P	A	-0.022933	-1.664267	P	A	43.915341	44.162764	41.956524	44.162764
16	212	0.596378	0.475278	0.997549	0.074106	P	L	0.005223	0.375636	P	L	44.190492	44.018367	42.286317	45.928339
16	213	0.596378	0.474873	1.001366	0.069885	P	R	0.000583	0.039441	P	R	46.692997	49.276624	45.188382	49.276624
16	215	0.596378	0.658337	1.142709	0.112005	P	L	-0.001534	-0.113950	P	L	41.570063	39.937033	37.966153	41.792834
16	216	0.596378	0.867753	1.333416	0.130714	P	G	0.016611	1.200659	P	G	43.696307	43.171499	42.478798	44.855290
16	217	0.596378	0.733284	1.222188	0.107473	P	S	0.017520	1.266529	P	S	45.407164	47.034100	43.894898	47.640367
16	218	0.596378	0.681913	1.180540	0.097751	P	R	0.005368	0.386126	P	R	42.104182	41.482612	39.335521	42.513746
16	219	0.596378	0.226805	0.766535	0.056647	P	G	0.015370	1.110783	P	G	41.011056	40.691273	39.396118	42.222714
16	220	0.596378	0.292776	0.843990	0.045164	P	Y	0.003674	0.263436	P	Y	39.273361	36.621403	34.718712	40.211843
16	221	0.596378	0.698939	1.186684	0.108632	P	I	0.016078	1.162087	P	I	40.150507	39.830957	38.666449	40.674886
16	222	0.596378	0.570732	1.070179	0.096930	P	P	-0.011560	-0.840308	P	P	41.398942	43.595430	40.663296	43.896193
16	223	0.596378	0.651697	1.165078	0.082997	P	I	-0.001171	-0.087629	P	I	39.988357	38.390330	37.043184	39.582776
16	224	0.596378	0.831978	1.288897	0.139458	P	Y	0.012832	0.926923	P	Y	41.111560	43.389659	39.770666	43.389659
16	225	0.596378	0.472561	1.009995	0.058944	P	T	-0.000462	-0.036264	P	T	38.485676	37.441809	36.153081	37.797050
16	226	0.596378	0.008886	0.604451	0.000812	P	P	-0.001546	-0.114756	P	P	38.669929	38.494840	36.371511	38.583296
16	227	0.596378	0.769756	1.237595	0.128539	P	F	0.016666	1.204673	P	F	38.453414	40.315017	36.351057	40.315017
16	228	0.596378	0.510753	1.052909	0.054221	P	F	-0.019093	-1.386069	P	F	36.786076	38.091793	35.433715	38.091793
16	229	0.596378	0.456458	1.000869	0.051966	P	M	-0.022802	-1.654791	P	M	34.003601	30.998480	30.098559	33.106079
16	230	0.596378	0.537592	1.058792	0.075178	P	R	0.005987	0.430950	P	R	33.268272	33.188629	30.626570	33.661217
16	231	0.596378	0.779130	1.277341	0.098167	P	K	-0.012915	-0.938471	P	K	30.667553	29.951850	28.013610	31.067666
16	232	0.596378	0.695344	1.193184	0.098537	P	E	0.006313	0.454566	P	E	28.634679	28.483209	26.724706	29.398109
16	233	0.596378	0.688588	1.175767	0.109198	P	V	0.012776	0.922829	P	V	28.493306	29.825111	26.825574	30.089660
16	234	0.596378	0.532475	1.067022	0.061831	P	M	-0.017965	-1.304367	P	M	28.191750	29.511973	25.585222	29.581172
16	235	0.596378	0.801643	1.278031	0.119990	P	Q	0.002180	0.155196	P	Q	25.007147	25.111176	22.301718	25.111176
16	236	0.596378	0.386189	0.920710	0.061857	P	E	-0.007549	-0.549695	P	E	23.446273	24.409674	22.121932	24.454278
16	237	0.596378	0.542279	1.043241	0.095415	P	V	0.010538	0.760669	P	V	24.460363	26.458912	23.570781	26.458912
16	238	0.596378	0.372442	0.915728	0.053091	P	A	-0.023897	-1.734106	P	A	24.151987	25.998289	22.070915	25.998289
16	239	0.596378	0.642646	1.141625	0.097399	P	Q	-0.019210	-1.394551	P	Q	21.731065	20.999626	19.035348	21.278637
16	240	0.596378	0.427001	0.958187	0.065192	P	L	-0.011852	-0.861476	P	L	22.770385	20.465668	19.580305	22.030252
16	241	0.596378	0.387796	0.927151	0.057023	P	S	-0.020175	-1.464460	P	S	24.081719	23.295907	21.404077	23.708798
16	242	0.596378	0.721571	1.180228	0.137720	P	Q	-0.008356	-0.608163	P	Q	26.384279	24.840178	23.094220	26.498542
16	243	0.596378	0.540725	1.041068	0.096035	P	F	-0.010771	-0.783109	P	F	27.919162	25.981021	24.952740	27.468476
16	244	0.596378	0.699870	1.179288	0.116960	P	D	0.008578	0.618673	P	D	28.610866	25.733762	24.330316	27.714493
16	245	0.596378	0.541554	1.058720	0.079212	P	E	-0.001711	-0.126723	P	E	30.207461	27.968939	25.847775	29.934264
16	246	0.596378	0.644798	1.148734	0.092442	P	E	-0.007776	-0.566174	P	E	31.047297	29.727396	27.668517	30.417677
16	247	0.596378	0.762366	1.236020	0.122724	P	L	-0.003063	-0.224708	P	L	31.919301	29.172910	27.836157	31.266665
16	248	0.596378	0.443182	0.952812	0.086748	P	Y	0.005357	0.385301	P	Y	35.290916	36.937191	33.070637	36.937191
16	249	0.596378	0.717115	1.178734	0.134759	P	K	0.017444	1.261021	P	K	35.674524	34.716473	33.922955	35.469468
16	250	0.596378	0.752068	1.232745	0.115701	P	V	-0.003465	-0.253800	P	V	38.421374	38.419698	36.350060	38.764225
16	251	0.596378	0.829284	1.288956	0.136706	P	I	0.017577	1.270679	P	I	40.378822	38.648207	38.008933	40.963912
16	264	0.596378	0.584697	1.077311	0.103764	P	D	0.021367	1.545247	P	D	38.439891	36.387294	36.235924	38.636690
16	265	0.596378	0.564958	1.058803	0.102533	P	E	0.016704	1.207457	P	E	36.009371	33.921044	33.433527	35.048350
16	266	0.596378	0.492431	1.001084	0.087724	P	K	0.003440	0.246484	P	K	35.403024	36.758196	34.344577	36.758196
16	267	0.596378	0.619320	1.113199	0.102498	P	Y	-0.003456	-0.253156	P	Y	34.086530	31.066007	30.315292	32.852692
16	268	0.596378	0.118134	0.686536	0.027975	P	L	0.007650	0.551460	P	L	35.747965	37.184547	32.772075	37.184547
16	269	0.596378	0.395827	0.930866	0.061338	P	I	0.004704	0.338011	P	I	33.889745	34.473047	33.006568	34.718152
16	270	0.596378	0.381584	0.939570	0.038392	P	A	-0.030057	-2.180436	P	A	32.978376	32.531118	30.746157	32.531118
16	271	0.596378	0.057009	0.645290	0.008097	P	T	-0.002585	-0.190032	P	T	32.610264	31.485475	29.595768	32.056053
16	272	0.596378	0.296405	0.849548	0.043234	P	S	0.005675	0.408410	P	S	33.854556	35.724028	31.858261	35.724028
16	273	0.596378	0.008886	0.601943	0.003321	P	E	0.000875	0.060648	P	E	30.234614	26.521014	24.783026	30.129145
16	274	0.596378	0.454064	0.983725	0.066716	P	Q	-0.019384	-1.407123	P	Q	29.414898	29.140890	27.627961	30.277833
16	275	0.596378	0.459318	0.976032	0.079664	P	P	0.016269	1.175923	P	P	32.223634	33.115133	30.945325	34.341210
16	276	0.596378	0.356928	0.913316	0.039990	P	I	-0.008643	-0.628964	P	I	32.049487	33.296518	30.427348	33.296518
16	277	0.596378	0.642344	1.143462	0.095260	P	A	-0.018956	-1.376141	P	A	28.324686	28.028004	26.873175	28.028004
16	278	0.596378	0.525134	1.055470	0.066041	P	A	-0.017584	-1.276744	P	A	29.393145	30.288524	28.954368	30.288524
16	279	0.596378	0.573112	1.093536	0.075954	P	L	-0.002957	-0.217031	P	L	32.381503	33.829322	31.136654	33.829322
16	280	0.596378	0.529948	1.049987	0.076339	P	H	-0.001118	-0.083807	P	H	30.689652	31.248395	28.795781	31.248395
16	281	0.596378	0.684245	1.180738	0.099885	P	R	0.001424	0.100420	P	R	28.594901	27.582296	27.296220	29.311321
16	282	0.596378	0.483968	1.029823	0.050522	P	D	-0.000909	-0.068666	P	D	28.059516	27.844223	27.552054	29.001203
16	283	0.596378	0.408888	0.922221	0.083044	P	E	0.015618	1.128714	P	E	29.674685	31.168307	27.817150	31.168307
16	284	0.596378	0.545290	1.054941	0.086727	P	W	-0.005284	-0.385573	P	W	29.528637	26.265602	25.810710	30.567133
16	285	0.596378	0.397429	0.939241	0.054566	P	L	0.007421	0.534841	P	L	30.509426	30.569445	29.623015	30.781450
16	289	0.596378	0.681544	1.179010	0.098911	P	D	0.020013	1.447201	P	D	35.363251	35.999678	34.396250	36.218995
16	290	0.596378	0.156222	0.722739	0.029861	P	L	-0.003699	-0.270770	P	L	32.505960	29.798215	28.807146	32.206494
16	291	0.596378	0.026640	0.618080	0.004938	P	P	-0.001808	-0.133768	P	P	32.475830	33.335599	32.151278	33.447437
16	292	0.596378	0.619308	1.134919	0.080766	P	I	0.004134	0.296721	P	I	33.830119	34.031654	32.446502	34.651230
16	293	0.596378	0.516027	1.040104	0.072301	P	K	-0.001050	-0.078851	P	K	34.896047	36.112444	34.610304	36.740398
16	294	0.596378	0.505114	1.027119	0.074372	P	Y	0.004359	0.313046	P	Y	35.945413	35.062834	33.856258	36.211321
16	295	0.596378	0.595661	1.104697	0.087342	P	A	0.004330	0.310908	P	A	38.119957	40.534789	37.052362	40.534789
16	296	0.596378	0.348894	0.905962	0.039309	P	G	-0.016439	-1.193754	P	G	37.315362	36.649328	36.602867	38.266098
16	297	0.596378	0.702703	1.175161	0.123919	P	L	0.021344	1.543614	P	L	40.086899	42.403092	38.377389	42.403092
16	298	0.596378	0.262847	0.830964	0.028261	P	S	-0.015820	-1.148970	P	S	39.690404	38.076051	36.437835	39.187812
16	299	0.596378	0.610308	1.096725	0.109961	P	T	0.008645	0.623543	P	T	40.295687	42.165121	37.483716	42.165121
16	300	0.596378	0.185719	0.755784	0.026313	P	C	0.001209	0.084777	P	C	37.249198	37.054593	35.160416	37.180189
16	301	0.596378	0.116052	0.696261	0.016168	P	F	0.003523	0.252446	P	F	37.045658	37.996059	33.579685	37.996059
16	303	0.596378	0.536292	1.038233	0.094437	P	Q	0.010043	0.724829	P	Q	35.459435	35.068364	33.291116	35.068364
16	305	0.596378	0.324177	0.868202	0.052353	P	V	-0.006978	-0.508322	P	V	33.898235	33.528085	31.590752	33.528085
16	306	0.596378	0.134540	0.697783	0.033135	P	G	0.003364	0.240923	P	G	31.899046	30.050532	30.050532	32.319899
16	307	0.596378	0.393531	0.939723	0.050186	P	S	-0.002484	-0.182755	P	S	35.072570	35.726355	32.128196	35.726355
16	309	0.596378	0.049436	0.640872	0.004942	P	G	-0.007889	-0.574330	P	G	41.418624	39.423254	38.490109	41.901268
16	310	0.596378	0.411967	0.958311	0.050033	P	R	-0.012672	-0.920884	P	R	39.889313	35.575709	32.838132	38.973686
16	311	0.596378	0.330338	0.861349	0.065367	P	D	0.001390	0.097898	P	D	42.286891	40.638858	37.953961	42.220181
16	312	0.596378	0.439100	0.971933	0.063544	P	T	-0.010701	-0.778065	P	T	44.283347	43.730190	41.309029	45.053794
16	313	0.596378	0.426148	0.965293	0.057233	P	R	-0.014598	-1.060421	P	R	47.492154	48.966268	44.287968	48.966268
16	315	0.596378	0.410563	0.964197	0.042744	P	I	-0.016061	-1.166378	P	I	45.173275	46.748301	41.501265	46.748301
16	316	0.596378	0.613477	1.111876	0.097979	P	F	-0.014247	-1.034999	P	F	42.220847	39.853629	37.171237	43.100345
16	318	0.596378	0.528947	1.037899	0.087425	P	V	-0.001668	-0.123647	P	V	40.947209	42.547185	37.346701	42.818533
16	319	0.596378	0.024744	0.610973	0.010148	P	H	0.003961	0.284216	P	H	39.736928	39.561206	37.588104	40.870820
16	320	0.596378	0.227469	0.782073	0.041774	P	Q	0.003103	0.222032	P	Q	41.057200	42.856589	39.320124	42.856589
16	322	0.596378	0.752380	1.231186	0.117572	P	E	0.002682	0.191508	P	E	41.499919	43.717481	39.477021	43.717481
16	324	0.596378	0.301819	0.859111	0.039085	P	I	-0.013253	-0.962935	P	I	38.951321	41.028946	36.217732	41.132154
16	326	0.596378	0.409671	0.961300	0.044749	P	Q	-0.018589	-1.349525	P	Q	34.094002	35.209427	31.004359	35.209427
16	327	0.596378	0.445915	0.989167	0.053126	P	F	-0.020475	-1.486174	P	F	31.549433	28.703898	27.313505	32.561321
16	328	0.596378	0.730608	1.207486	0.119500	P	V	-0.003172	-0.232625	P	V	30.577212	31.946801	27.906532	31.946801
16	329	0.596378	0.526920	1.071721	0.051576	P	Y	-0.007924	-0.576864	P	Y	28.799958	29.026796	28.104166	30.365232
16	330	0.596378	0.535766	1.062045	0.070099	P	S	0.006211	0.447199	P	S	27.696383	28.490035	25.885148	28.558943
16	331	0.596378	0.793700	1.265212	0.124865	P	S	0.015180	1.097032	P	S	26.650899	27.791825	24.982744	28.862492
16	332	0.596378	0.374909	0.897216	0.074071	P	P	0.008053	0.580637	P	P	22.979794	22.878320	21.864578	23.360888
16	333	0.596378	0.433923	0.969803	0.060498	P	H	-0.001749	-0.129472	P	H	24.293663	23.922840	23.078928	26.505282
16	336	0.596378	0.726128	1.213393	0.109113	P	K	0.014041	1.014521	P	K	27.614773	28.683891	26.402950	29.128795
16	337	0.596378	0.216617	0.765641	0.047353	P	S	0.009852	0.711005	P	S	25.728154	24.540257	23.076892	25.695363
16	338	0.596378	0.846131	1.299014	0.143495	P	W	0.013252	0.957339	P	W	25.702013	21.780043	19.635409	26.308894
16	339	0.596378	0.718593	1.183394	0.131577	P	E	0.032828	2.375643	P	E	29.345331	30.894049	27.414533	31.392383
16	340	0.596378	0.694858	1.180821	0.110415	P	M	0.003444	0.246747	P	M	30.030584	30.934807	28.984202	30.934807
16	341	0.596378	0.462379	0.998995	0.059761	P	F	-0.001200	-0.089698	P	F	28.241752	27.302609	24.818225	28.218845
16	342	0.596378	0.527558	1.048992	0.074943	P	E	-0.002298	-0.169249	P	E	30.858768	30.066988	27.572607	32.348914
16	343	0.596378	0.712373	1.194421	0.114330	P	E	0.010107	0.729457	P	E	33.514044	34.930320	31.495494	34.930320
16	344	0.596378	0.402251	0.942459	0.056170	P	M	0.008759	0.631808	P	M	33.003967	31.484943	29.539395	33.121918
16	345	0.596378	0.596999	1.103911	0.089465	P	I	-0.006341	-0.462220	P	I	33.186805	33.514840	30.973432	33.532896
16	346	0.596378	0.794451	1.290105	0.100723	P	T	0.007191	0.518217	P	T	36.365842	37.303559	33.950352	37.944749
16	347	0.596378	0.815505	1.277709	0.134173	P	T	-0.004101	-0.299877	P	T	37.786410	38.114651	35.953977	38.504886
16	348	0.596378	0.515252	1.041442	0.070188	P	A	-0.013599	-0.987998	P	A	37.377907	37.348060	34.917022	37.348060
16	349	0.596378	0.313953	0.833278	0.077053	P	E	0.018826	1.361149	P	E	38.821867	36.964490	34.306999	39.636675
16	350	0.596378	0.700639	1.196012	0.101004	P	E	0.006747	0.486042	P	E	41.879677	42.251392	39.369269	43.269487
16	351	0.596378	0.547800	1.065197	0.078981	P	F	-0.004605	-0.336404	P	F	42.467878	42.699371	40.320140	42.699371
16	352	0.596378	0.561851	1.056069	0.102159	P	Y	0.006141	0.442132	P	Y	43.007562	40.732209	38.209483	43.181159
16	353	0.596378	0.600961	1.098710	0.098628	P	Q	0.019256	1.392318	P	Q	44.713196	43.346700	40.678795	45.563115
16	354	0.596378	0.736067	1.242010	0.090434	P	S	-0.007016	-0.511095	P	S	47.386594	47.648535	44.872398	48.520837
16	355	0.596378	0.048721	0.632870	0.012228	P	L	0.000032	-0.000496	P	L	47.756985	46.651275	44.176023	48.001319
16	356	0.596378	0.527393	1.071411	0.052360	P	G	-0.004386	-0.320554	P	G	48.235079	46.787411	46.036536	49.491660
16	357	0.596378	0.262722	0.836574	0.022526	P	I	-0.007934	-0.577603	P	I	45.445070	45.141511	42.224824	45.803439
16	358	0.596378	0.258713	0.802699	0.052391	P	P	0.015380	1.111485	P	P	44.037870	46.118406	40.791330	46.118406
16	359	0.596378	0.234781	0.796173	0.034985	P	Y	-0.003686	-0.269847	P	Y	40.262707	39.921143	37.109132	40.890914
16	360	0.596378	0.190168	0.758152	0.028393	P	H	0.004469	0.320991	P	H	37.291729	37.012177	33.784024	38.605353
16	361	0.596378	0.440778	0.972286	0.064869	P	I	-0.001392	-0.103613	P	I	33.873272	33.647988	30.830356	35.004703
16	362	0.596378	0.487981	1.023307	0.061052	P	V	-0.002307	-0.169898	P	V	30.932758	31.216843	27.488711	32.418414
16	363	0.596378	0.784115	1.251551	0.128942	P	N	0.009788	0.706348	P	N	27.259846	25.917851	22.976130	28.123343
16	364	0.596378	0.555395	1.067887	0.083886	P	I	-0.015018	-1.090842	P	I	25.544520	26.160627	21.480706	26.693930
16	365	0.596378	0.406405	0.936795	0.065988	P	V	-0.004341	-0.317290	P	V	22.983749	24.450282	19.807678	24.450282
16	366	0.596378	0.421509	0.967279	0.050608	P	S	-0.002747	-0.201775	P	S	19.338128	19.258141	16.165424	19.258141
16	367	0.596378	0.242206	0.775252	0.063332	P	G	0.014280	1.031819	P	G	20.052031	17.917767	17.818871	20.917534
16	368	0.596378	0.239470	0.800960	0.034888	P	S	-0.011863	-0.862255	P	S	22.745551	25.038165	19.740525	25.038165
16	369	0.596378	0.422817	0.967650	0.051545	P	L	-0.003489	-0.255561	P	L	21.020128	21.056857	17.897917	21.207801
16	370	0.596378	0.326365	0.872900	0.049843	P	N	-0.022583	-1.638909	P	N	20.511919	22.481963	17.328688	22.481963
16	371	0.596378	0.756408	1.217549	0.135236	P	H	-0.013110	-0.952619	P	H	17.376960	16.695860	14.641586	17.816692
16	372	0.596378	0.693516	1.195313	0.094580	P	A	-0.022386	-1.624667	P	A	18.967635	21.229455	17.548022	21.229455
16	373	0.596378	0.477218	1.011324	0.062272	P	A	-0.018742	-1.360630	P	A	20.124098	22.366486	16.941917	22.366486
16	374	0.596378	0.682074	1.162796	0.115656	P	S	0.005855	0.421383	P	S	18.431560	19.114395	16.787217	19.607566
16	375	0.596378	0.415454	0.949496	0.062336	P	K	-0.000123	-0.011707	P	K	21.604362	23.350405	19.371752	23.350405
16	376	0.596378	0.445717	0.969710	0.072385	P	K	-0.009861	-0.717248	P	K	24.737305	25.808282	22.057937	25.808282
16	377	0.596378	0.435216	0.974818	0.056776	P	L	-0.013150	-0.955519	P	L	28.255458	29.518682	25.595721	30.117887
16	378	0.596378	0.015869	0.609036	0.003211	P	D	-0.000482	-0.037696	P	D	31.059040	30.314298	27.599998	32.006386
16	379	0.596378	0.435636	0.987219	0.044795	P	L	-0.017558	-1.274887	P	L	34.777465	36.723049	31.848839	36.723049
16	380	0.596378	0.040579	0.631423	0.005533	P	E	-0.004447	-0.324992	P	E	36.440063	33.854410	30.882418	36.990400
16	381	0.596378	0.472296	0.992173	0.076501	P	A	-0.001649	-0.122269	P	A	40.201132	42.031879	37.068149	42.031879
16	382	0.596378	0.127568	0.702300	0.021646	P	W	0.002486	0.177318	P	W	42.837628	44.504499	40.196964	44.704553
16	383	0.596378	0.600782	1.127325	0.069835	P	F	-0.028614	-2.075844	P	F	45.008653	43.360656	40.562140	45.437928
16	384	0.596378	0.108086	0.679001	0.025463	P	P	0.004869	0.350010	P	P	48.408459	48.731469	45.410563	50.552761
16	385	0.596378	0.515769	1.040916	0.071230	P	G	-0.011255	-0.818207	P	G	49.815468	47.874295	46.980043	50.803410
16	387	0.596378	0.618046	1.132919	0.081504	P	G	0.016005	1.156808	P	G	46.076029	44.044157	42.289996	47.072083
16	388	0.596378	0.727484	1.212957	0.110905	P	A	0.015310	1.106456	P	A	42.286507	42.630694	39.620501	42.630694
16	389	0.596378	0.302581	0.869281	0.029678	P	F	-0.002692	-0.197844	P	F	39.652630	39.791952	36.333590	39.791952
16	390	0.596378	0.504625	1.017503	0.083499	P	R	-0.016065	-1.166699	P	R	38.508624	40.662792	35.863124	40.662792
16	392	0.596378	0.497023	1.045248	0.048153	P	L	-0.030398	-2.205096	P	L	36.923605	39.233918	34.453262	39.233918
16	393	0.596378	0.564944	1.074313	0.087008	P	V	-0.024700	-1.792330	P	V	34.212880	34.945411	30.918758	35.878516
16	394	0.596378	0.022131	0.614913	0.003596	P	S	-0.001574	-0.116853	P	S	30.428158	30.826162	28.320967	30.826162
16	395	0.596378	0.528423	1.039574	0.085227	P	C	0.006820	0.491326	P	C	28.912038	30.660000	25.601148	30.909051
16	396	0.596378	0.106604	0.679334	0.023648	P	S	0.002395	0.170721	P	S	25.320678	25.955650	23.668431	25.955650
16	397	0.596378	0.428703	0.948357	0.076724	P	N	-0.007231	-0.526694	P	N	23.281286	23.961003	20.101514	24.475531
16	398	0.596378	0.497767	1.031544	0.062600	P	C	-0.015365	-1.116014	P	C	20.904969	22.594653	18.600032	22.594653
16	399	0.596378	0.596189	1.106522	0.086045	P	T	-0.013265	-0.963819	P	T	20.143531	19.037540	17.414155	20.195730
16	400	0.596378	0.240328	0.802843	0.033863	P	D	0.002559	0.182591	P	D	18.827343	17.208883	16.169127	19.401650
16	401	0.596378	0.325985	0.896279	0.026084	P	Y	-0.026592	-1.929395	P	Y	17.422052	15.470147	14.017005	18.245026
16	402	0.596378	0.024744	0.613088	0.008034	P	Q	0.001484	0.104737	P	Q	20.791609	22.823948	19.438919	22.883304
16	403	0.596378	0.274194	0.859889	0.010682	P	A	-0.017652	-1.281647	P	A	21.728274	22.832547	21.004396	22.832547
16	404	0.596378	0.118474	0.688148	0.026703	P	R	0.001414	0.099688	P	R	18.949853	15.551950	14.652813	18.147342
16	405	0.596378	0.192758	0.745773	0.043363	P	R	0.000766	0.052748	P	R	19.948436	19.975762	19.445050	20.383540
16	406	0.596378	0.503483	1.033345	0.066515	P	L	-0.018205	-1.321719	P	L	23.644494	25.067095	22.212571	25.067095
16	407	0.596378	0.587574	1.094049	0.089903	P	R	0.003525	0.252575	P	R	23.368752	23.298193	22.909386	24.371778
16	408	0.596378	0.451051	0.992458	0.054971	P	I	-0.006245	-0.455253	P	I	25.100121	26.292492	23.730131	26.292492
16	409	0.596378	0.178780	0.755469	0.019689	P	R	0.002973	0.212598	P	R	24.762585	24.664158	24.051310	25.641206
16	410	0.596378	0.462166	1.001805	0.056739	P	Y	-0.008227	-0.598805	P	Y	25.960975	25.704201	24.870662	26.172389
16	411	0.596378	0.521962	1.022796	0.095544	P	G	-0.001709	-0.126595	P	G	28.706361	28.356022	27.579061	29.543750
16	412	0.596378	0.836362	1.302759	0.129981	P	Q	0.008834	0.637226	P	Q	29.458051	26.634761	26.140132	29.511405
16	419	0.596378	0.685845	1.189269	0.092954	P	K	0.006906	0.497566	P	K	19.097859	14.099257	13.788541	18.284342
16	420	0.596378	0.754125	1.250583	0.099920	P	V	-0.001516	-0.112644	P	V	20.908029	21.515027	18.756227	22.013855
16	421	0.596378	0.798017	1.265552	0.128843	P	E	0.015259	1.102770	P	E	20.754241	20.664218	19.947607	22.291324
16	422	0.596378	0.504542	1.040872	0.060048	P	F	-0.004152	-0.303625	P	F	21.332274	19.225484	18.565782	21.321158
16	423	0.596378	0.443381	0.997721	0.042038	P	V	-0.008348	-0.607589	P	V	23.674986	26.068291	22.012487	26.128010
16	424	0.596378	0.219527	0.761673	0.054232	P	H	0.015543	1.123340	P	H	23.142378	21.071408	19.909239	24.330857
16	425	0.596378	0.311942	0.870483	0.037836	P	M	-0.017091	-1.241005	P	M	24.740092	25.346450	23.263553	25.634682
16	426	0.596378	0.167131	0.737631	0.025877	P	L	0.000169	0.009441	P	L	26.321328	27.251432	25.424928	28.072471
16	427	0.596378	0.052292	0.641250	0.007419	P	N	-0.004009	-0.293209	P	N	28.493135	26.787639	24.900315	29.198541
16	428	0.596378	0.418760	0.970853	0.044285	P	A	-0.021751	-1.578635	P	A	31.070729	32.486892	29.397570	32.486892
16	429	0.596378	0.221182	0.792524	0.025035	P	T	-0.018481	-1.341757	P	T	34.212621	34.832572	31.759733	35.429673
16	430	0.596378	0.465480	1.004748	0.057109	P	M	-0.023033	-1.671501	P	M	37.531061	39.407518	35.276630	39.407518
16	432	0.596378	0.212382	0.768597	0.040163	P	A	-0.000361	-0.028969	P	A	39.428149	39.396851	37.047672	39.396851
16	433	0.596378	0.591443	1.112746	0.075075	P	T	-0.017469	-1.268436	P	T	43.113590	44.152533	40.349519	44.712660
16	434	0.596378	0.587688	1.118680	0.065385	P	T	-0.028311	-2.053941	P	T	43.670747	42.602391	40.285674	44.035639
16	436	0.596378	0.647679	1.159696	0.084362	P	T	-0.005237	-0.382196	P	T	43.399745	42.974119	40.529358	44.338426
16	437	0.596378	0.476981	1.002989	0.070369	P	I	0.010713	0.773408	P	I	46.834686	48.277140	43.955991	48.277140
16	438	0.596378	0.540329	1.084398	0.052308	P	C	-0.035692	-2.588692	P	C	46.231008	46.064701	43.433561	46.064701
16	439	0.596378	0.278113	0.826932	0.047559	P	A	-0.007419	-0.540253	P	A	45.453299	45.341163	42.641690	45.341163
16	440	0.596378	0.314783	0.887316	0.023844	P	I	-0.015225	-1.105835	P	I	48.583220	48.881634	45.711614	49.936034
16	441	0.596378	0.329879	0.881704	0.044553	P	L	0.008044	0.580026	P	L	50.868008	51.735075	48.143875	51.760900
16	442	0.596378	0.015869	0.609160	0.003087	P	E	-0.000613	-0.047165	P	E	49.969390	48.355932	45.536405	49.733301
16	443	0.596378	0.306500	0.857599	0.045278	P	N	-0.007986	-0.581392	P	N	50.135155	47.901691	45.072008	50.185746
16	444	0.596378	0.477445	1.025777	0.048046	P	Y	-0.008131	-0.591897	P	Y	53.318216	51.958005	49.260583	54.315511
16	445	0.596378	0.182482	0.738925	0.039935	P	Q	-0.000343	-0.027618	P	Q	55.324790	53.546721	50.682873	55.842922
16	446	0.596378	0.609968	1.127332	0.079014	P	T	-0.004779	-0.348993	P	T	58.932878	60.080442	55.970422	60.783099
16	447	0.596378	0.626145	1.135699	0.086823	P	E	0.012994	0.938668	P	E	62.195206	64.491749	59.402621	64.491749
16	448	0.596378	0.271129	0.810580	0.056926	P	K	0.009708	0.700570	P	K	63.006361	64.641015	60.234083	64.641015
16	449	0.596378	0.451980	0.988003	0.060355	P	G	-0.018357	-1.332784	P	G	59.582824	57.918936	56.314345	60.604184
16	450	0.596378	0.295400	0.863805	0.027973	P	I	0.001182	0.082826	P	I	56.488288	55.171404	52.535411	56.276720
16	451	0.596378	0.755298	1.242204	0.109471	P	T	0.021237	1.535817	P	T	56.999789	58.310065	53.246913	58.310065
16	452	0.596378	0.302303	0.870042	0.028639	P	V	0.003806	0.272945	P	V	55.606582	56.685347	53.681843	57.542535
16	454	0.596378	0.538536	1.060749	0.074165	P	E	0.009631	0.695021	P	E	54.522241	55.811199	52.570994	55.811199
16	455	0.596378	0.418665	0.954264	0.060778	P	K	0.011050	0.797775	P	K	51.943952	51.493465	49.089130	51.694995
16	456	0.596378	0.054495	0.641663	0.009209	P	L	-0.002376	-0.174894	P	L	52.470862	50.732420	48.414354	52.994722
16	457	0.596378	0.596016	1.129620	0.062774	P	K	-0.004903	-0.358004	P	K	56.295087	58.282159	53.663736	58.282159
16	458	0.596378	0.477685	1.010212	0.063851	P	E	-0.000684	-0.052338	P	E	56.435474	55.804582	53.693123	56.847010
16	459	0.596378	0.277118	0.827535	0.045961	P	F	0.002728	0.194838	P	F	54.842056	52.667753	50.535868	54.406734
16	460	0.596378	0.551757	1.068844	0.079290	P	M	0.007846	0.565684	P	M	56.734828	55.942552	53.651822	57.972331
16	465	0.596378	0.835218	1.288241	0.143354	P	Q	0.031415	2.273239	P	Q	60.093980	61.801763	57.893813	61.986784
16	466	0.596378	0.631190	1.132339	0.095229	P	E	0.020903	1.511616	P	E	61.236202	63.862513	58.265343	63.862513
16	467	0.596378	0.820403	1.290351	0.126429	P	L	0.011368	0.820825	P	L	60.107104	61.945067	58.592053	61.945067
16	468	0.596378	0.356292	0.904482	0.048188	P	I	0.005195	0.373598	P	I	59.023814	56.436148	53.956206	58.603080
16	469	0.596378	0.825022	1.293917	0.127482	P	P	0.015833	1.144344	P	P	61.573701	62.639270	59.281176	64.020439
16	470	0.596378	0.764095	1.223282	0.137191	P	F	0.022213	1.606585	P	F	61.446842	58.854054	56.169372	62.431535
16	471	0.596378	0.844536	1.296828	0.144086	P	V	0.027976	2.024114	P	V	63.462002	62.856375	60.392459	64.251268
17	18	0.540662	0.805339	1.239432	0.106569	A	L	0.020455	1.479182	A	L	3.823442	5.427750	1.332418	5.476226
17	19	0.540662	0.529246	1.013028	0.056881	A	I	-0.000037	-0.005438	A	I	5.408887	7.390245	3.294782	7.390245
17	20	0.540662	0.638092	1.067361	0.111393	A	R	0.038187	2.763847	A	R	4.877140	5.204788	3.365218	5.204788
17	21	0.540662	0.713646	1.169063	0.085245	A	E	0.018358	1.327258	A	E	6.432643	5.404004	3.196652	6.830376
17	22	0.540662	0.730878	1.185724	0.085817	A	T	0.003386	0.242552	A	T	8.995228	9.618265	5.526627	10.310789
17	23	0.540662	0.687691	1.133294	0.095059	A	Q	0.002625	0.187391	A	Q	9.936012	10.655394	7.254544	10.655394
17	24	0.540662	0.747210	1.193849	0.094023	A	E	0.020390	1.474480	A	E	10.720505	8.881718	6.697393	10.675236
17	25	0.540662	0.720303	1.172907	0.088058	A	K	0.011263	0.813193	A	K	12.578507	11.624872	8.766587	13.028116
17	26	0.540662	0.295342	0.777760	0.058244	A	R	0.021657	1.566308	A	R	14.481304	15.363628	11.269250	15.363628
17	27	0.540662	0.663214	1.123813	0.080064	A	F	0.004507	0.323743	A	F	15.155797	17.430613	12.565111	17.478912
17	134	0.540662	0.884363	1.294910	0.130115	A	E	0.029826	2.158100	A	E	16.507607	18.395818	14.036189	18.395818
17	135	0.540662	0.470892	0.961595	0.049959	A	I	0.006912	0.498005	A	I	13.266715	12.503136	10.402547	13.649111
17	136	0.540662	0.153786	0.679951	0.014497	A	G	-0.018345	-1.331914	A	G	14.350739	13.133815	11.544655	15.798965
17	137	0.540662	0.150747	0.666984	0.024425	A	N	-0.000637	-0.048913	A	N	14.656897	16.814480	12.119154	17.432366
17	138	0.540662	0.608090	1.074422	0.074330	A	L	0.008152	0.587838	A	L	12.980187	11.405048	9.075063	13.857388
17	139	0.540662	0.564134	1.031195	0.073602	A	L	0.001396	0.098344	A	L	14.874289	14.782529	11.643862	15.552589
17	140	0.540662	0.668518	1.120171	0.089009	A	H	0.014310	1.033975	A	H	17.566506	19.864335	14.864221	19.864335
17	141	0.540662	0.608168	1.083969	0.064862	A	P	0.010089	0.728200	A	P	17.522281	17.963719	15.497109	18.400851
17	142	0.540662	0.635958	1.102800	0.073820	A	S	0.001959	0.139148	A	S	20.807182	22.681599	17.553575	22.681599
17	143	0.540662	0.336004	0.829527	0.047139	A	V	0.006680	0.481191	A	V	19.700742	19.622236	16.037790	19.622236
17	144	0.540662	0.170010	0.680733	0.029939	A	P	0.000373	0.024243	A	P	20.281670	22.343275	16.887177	22.343275
17	145	0.540662	0.713416	1.170399	0.083680	A	I	0.007190	0.518164	A	I	17.489872	15.817962	12.840424	16.778012
17	146	0.540662	0.170363	0.693249	0.017776	A	S	-0.013133	-0.954272	A	S	19.502214	21.514693	16.337307	21.514693
17	147	0.540662	0.819792	1.243892	0.116562	A	N	0.027505	1.989989	A	N	20.823385	21.351667	18.084468	21.351667
17	148	0.540662	0.558651	1.040151	0.059162	A	D	0.004712	0.338632	A	D	24.441961	25.755197	20.772529	25.755197
17	149	0.540662	0.416364	0.895979	0.061047	A	E	0.015195	1.098112	A	E	26.406732	26.864547	23.573932	27.839825
17	153	0.540662	0.202222	0.707532	0.035352	A	N	0.001970	0.139971	A	N	26.686063	26.206452	23.054968	28.239510
17	154	0.540662	0.643409	1.101180	0.082891	A	K	0.013000	0.939060	A	K	27.800308	26.159789	23.458033	27.527705
17	155	0.540662	0.552462	1.021707	0.071417	A	V	0.015590	1.126746	A	V	31.213507	33.160510	27.737366	33.211731
17	156	0.540662	0.554416	1.025443	0.069635	A	E	0.012313	0.889326	A	E	31.536909	28.217967	25.320865	31.487252
17	157	0.540662	0.549563	1.027648	0.062577	A	R	-0.002735	-0.200913	A	R	35.123044	33.241035	30.479477	36.057993
17	158	0.540662	0.739682	1.184699	0.095645	A	I	0.017038	1.231657	A	I	38.233120	38.027820	34.966340	39.282099
17	159	0.540662	0.648086	1.108488	0.080260	A	W	0.002351	0.167522	A	W	41.295644	41.898221	37.799249	41.898221
17	160	0.540662	0.283833	0.779450	0.045045	A	G	-0.006062	-0.441950	A	G	44.682545	42.435858	41.315832	45.480090
17	161	0.540662	0.755710	1.206384	0.089988	A	D	0.008532	0.615360	A	D	46.156473	48.269441	43.121631	48.441409
17	162	0.540662	0.784774	1.233606	0.091830	A	C	0.001577	0.111466	A	C	43.779206	42.464631	39.360909	43.066707
17	167	0.540662	0.627943	1.084421	0.084184	A	K	0.007628	0.549866	A	K	54.556373	56.819530	51.399538	56.819530
17	168	0.540662	0.616847	1.083682	0.073827	A	Y	-0.006589	-0.480162	A	Y	52.995238	54.969007	48.911561	54.969007
17	169	0.540662	0.650174	1.120044	0.070793	A	S	-0.015827	-1.149442	A	S	49.566037	48.712121	45.550555	49.988509
17	170	0.540662	0.061132	0.593771	0.008024	A	H	-0.002353	-0.173260	A	H	48.558373	45.576501	42.422107	48.348649
17	171	0.540662	0.749601	1.206424	0.083840	A	V	-0.015152	-1.100512	A	V	49.457542	48.719349	45.599229	50.218331
17	172	0.540662	0.476666	0.957240	0.060088	A	D	0.014056	1.015578	A	D	53.106154	54.119295	49.653320	54.789044
17	173	0.540662	0.321262	0.837210	0.024714	A	L	-0.007462	-0.543377	A	L	53.265809	52.585792	49.402301	53.578345
17	174	0.540662	0.571339	1.047107	0.064894	A	V	-0.010262	-0.746290	A	V	52.261749	51.854080	48.747915	52.141280
17	175	0.540662	0.691541	1.140798	0.091405	A	V	0.007529	0.542668	A	V	55.257243	55.185502	52.090060	56.491120
17	176	0.540662	0.842814	1.276569	0.106908	A	M	0.009734	0.702421	A	M	57.803015	57.294475	54.122815	58.782062
17	177	0.540662	0.446899	0.934122	0.053440	A	V	-0.011530	-0.838167	A	V	57.962372	57.602326	54.451830	58.220598
17	178	0.540662	0.518709	1.002249	0.057123	A	D	-0.002826	-0.207492	A	D	58.192937	60.729573	55.590951	60.968822
17	179	0.540662	0.654515	1.114495	0.080682	A	G	-0.001061	-0.079681	A	G	55.183067	53.419650	51.290242	56.485735
17	180	0.540662	0.665673	1.128248	0.078088	A	F	-0.003709	-0.271498	A	F	53.344646	50.840358	47.813659	53.822548
17	181	0.540662	0.252283	0.751848	0.041097	A	E	0.006307	0.454161	A	E	54.111489	56.373588	50.849972	56.373588
17	182	0.540662	0.753836	1.187081	0.107417	A	G	0.009455	0.682232	A	G	51.572047	49.933932	49.738318	52.894492
17	186	0.540662	0.489485	0.989907	0.040241	A	A	-0.004464	-0.326187	A	A	50.283891	51.875516	48.842018	51.875516
17	187	0.540662	0.435308	0.909450	0.066521	A	V	0.008814	0.635761	A	V	52.867272	55.783610	50.758681	55.783610
17	188	0.540662	0.501013	0.982154	0.059521	A	V	0.008254	0.595233	A	V	52.125532	53.563041	49.409343	53.917633
17	189	0.540662	0.393614	0.905429	0.028846	A	A	-0.008449	-0.614915	A	A	48.313192	49.106759	45.070223	49.106759
17	190	0.540662	0.104567	0.632612	0.012617	A	G	-0.002962	-0.217413	A	G	47.415167	46.118907	45.639305	48.806933
17	191	0.540662	0.499805	0.987204	0.053263	A	S	-0.006405	-0.466817	A	S	46.019610	45.513604	42.778846	46.688114
17	192	0.540662	0.319421	0.827286	0.032797	A	R	-0.011618	-0.844513	A	R	44.798660	40.915616	37.960799	44.614536
17	193	0.540662	0.306905	0.809977	0.037590	A	G	-0.010775	-0.783450	A	G	46.889674	45.421351	44.703481	48.273344
17	194	0.540662	0.549398	1.017389	0.072672	A	Y	-0.005367	-0.391602	A	Y	49.158969	46.754740	43.805645	49.812061
17	195	0.540662	0.571858	1.043822	0.068698	A	F	0.002743	0.195976	A	F	51.993323	54.665264	49.599981	54.783116
17	196	0.540662	0.315228	0.812260	0.043630	A	L	-0.001908	-0.141030	A	L	51.979402	51.358121	48.330340	52.195078
17	197	0.540662	0.571560	1.036622	0.075600	A	K	0.012268	0.886008	A	K	55.596706	57.932174	52.601386	57.932174
17	198	0.540662	0.398667	0.887761	0.051569	A	G	0.009094	0.656082	A	G	57.936400	56.259709	55.101331	59.274210
17	199	0.540662	0.740062	1.172429	0.108295	A	V	0.016425	1.187223	A	V	56.936822	58.312232	53.336624	58.717469
17	200	0.540662	0.483497	0.977056	0.047104	A	L	0.000547	0.036833	A	L	53.144504	53.554624	49.769302	53.751408
17	201	0.540662	0.333300	0.838105	0.035857	A	V	-0.009029	-0.656958	A	V	53.171094	55.265985	50.894181	55.528692
17	202	0.540662	0.667924	1.125520	0.083067	A	F	-0.002036	-0.150281	A	F	54.619093	57.332428	51.638951	57.332428
17	203	0.540662	0.139482	0.656328	0.023816	A	L	0.001765	0.125108	A	L	52.096705	51.434545	48.353354	53.199011
17	204	0.540662	0.539853	1.010089	0.070426	A	E	-0.009461	-0.688212	A	E	49.175968	48.781381	45.867630	50.298109
17	205	0.540662	0.668070	1.136211	0.072521	A	Q	-0.027738	-2.012376	A	Q	50.888685	51.977708	48.887456	53.571347
17	206	0.540662	0.131828	0.652922	0.019568	A	A	0.005502	0.395870	A	A	51.369451	53.393991	48.130400	53.393991
17	207	0.540662	0.224859	0.751613	0.013908	A	L	-0.006668	-0.485871	A	L	47.650162	47.835408	44.587466	48.137074
17	208	0.540662	0.710545	1.167905	0.083302	A	I	-0.005354	-0.390671	A	I	46.729876	47.692109	44.807735	48.418363
17	209	0.540662	0.693075	1.134153	0.099585	A	Q	0.021269	1.538179	A	Q	49.399761	52.177348	47.070820	52.177348
17	210	0.540662	0.427336	0.930096	0.037902	A	Y	-0.003224	-0.236341	A	Y	48.301428	48.078757	45.059061	49.736341
17	211	0.540662	0.550013	1.030221	0.060454	A	A	-0.017175	-1.247108	A	A	44.524476	44.899252	41.961206	44.899252
17	212	0.540662	0.475278	0.968653	0.047287	A	L	-0.007970	-0.580202	A	L	45.108041	45.435428	42.755848	47.151125
17	213	0.540662	0.474873	0.947468	0.068068	A	R	0.012474	0.901000	A	R	47.530673	50.115128	45.263496	50.115128
17	215	0.540662	0.658337	1.110080	0.088919	A	L	-0.002160	-0.159305	A	L	42.372055	40.610543	37.891655	42.668100
17	216	0.540662	0.867753	1.305806	0.102609	A	G	0.011077	0.799744	A	G	44.751194	43.390909	42.619762	45.937646
17	217	0.540662	0.733284	1.184814	0.089131	A	S	0.016972	1.226855	A	S	46.297195	47.583391	43.833193	48.292752
17	218	0.540662	0.681913	1.156770	0.065805	A	R	-0.008303	-0.604317	A	R	42.909183	41.386655	38.691618	43.019933
17	219	0.540662	0.226805	0.735016	0.032451	A	G	-0.000661	-0.050650	A	G	42.137645	40.888454	39.781308	43.243504
17	220	0.540662	0.292776	0.809985	0.023453	A	Y	-0.009828	-0.714855	A	Y	40.475993	37.203790	34.596023	41.362602
17	221	0.540662	0.698939	1.143358	0.096243	A	I	0.021998	1.590972	A	I	41.642773	41.733472	39.425502	42.511804
17	222	0.540662	0.570732	1.039216	0.072178	A	P	-0.014852	-1.078792	A	P	42.829296	45.241878	41.511305	45.590345
17	223	0.540662	0.651697	1.130880	0.061479	A	I	-0.006039	-0.440327	A	I	41.624473	40.456731	38.033531	41.748325
17	224	0.540662	0.831978	1.274741	0.097899	A	Y	-0.003679	-0.269297	A	Y	42.777476	45.688331	41.018200	45.688331
17	225	0.540662	0.472561	0.972755	0.040469	A	T	-0.007185	-0.523358	A	T	40.290635	39.815193	37.389994	40.265124
17	226	0.540662	0.008886	0.547872	0.001676	A	P	-0.000215	-0.018338	A	P	40.605012	41.362480	37.859602	41.572690
17	227	0.540662	0.769756	1.235135	0.075283	A	F	-0.014460	-1.050377	A	F	40.160651	42.893263	37.850606	42.893263
17	228	0.540662	0.510753	1.005256	0.046159	A	F	-0.012652	-0.919445	A	F	38.694259	41.155671	37.283862	41.155671
17	229	0.540662	0.456458	0.948410	0.048710	A	M	-0.011268	-0.819150	A	M	36.156128	34.126391	31.978493	36.321767
17	230	0.540662	0.537592	1.019767	0.058487	A	R	0.002983	0.213353	A	R	35.682195	37.356775	32.687867	37.497962
17	231	0.540662	0.779130	1.239130	0.080663	A	K	-0.008445	-0.614648	A	K	33.051178	33.811552	30.099967	34.925469
17	232	0.540662	0.695344	1.148697	0.087309	A	E	0.013328	0.962846	A	E	31.310906	32.786462	28.697073	33.590794
17	233	0.540662	0.688588	1.141854	0.087396	A	V	0.010047	0.725121	A	V	31.018818	33.402189	28.813520	33.760656
17	234	0.540662	0.532475	1.018806	0.054331	A	M	-0.009680	-0.704092	A	M	30.348024	32.604278	27.574750	32.861491
17	235	0.540662	0.801643	1.253979	0.088326	A	Q	-0.006178	-0.450410	A	Q	27.251794	28.834644	24.389956	28.834644
17	236	0.540662	0.386189	0.865661	0.061190	A	E	0.005514	0.396681	A	E	25.838062	28.080415	24.065670	28.080415
17	237	0.540662	0.542279	1.016732	0.066209	A	V	-0.001879	-0.138905	A	V	26.419869	29.296076	25.051844	29.296076
17	238	0.540662	0.372442	0.875445	0.037659	A	A	-0.024099	-1.748775	A	A	25.797905	28.657200	23.976417	28.657200
17	239	0.540662	0.642646	1.102607	0.080702	A	Q	-0.012840	-0.933020	A	Q	23.198427	22.653696	19.995521	23.623072
17	240	0.540662	0.427001	0.915247	0.052416	A	L	-0.009388	-0.682943	A	L	24.163197	23.605870	21.774868	24.829808
17	241	0.540662	0.387796	0.887303	0.041155	A	S	-0.020772	-1.507705	A	S	24.922414	25.006972	22.403471	25.445473
17	242	0.540662	0.721571	1.164240	0.097994	A	Q	-0.019187	-1.392867	A	Q	27.400200	26.841824	24.219318	28.637560
17	243	0.540662	0.540725	1.010049	0.071339	A	F	-0.014339	-1.041658	A	F	29.239273	29.033893	26.864181	30.278251
17	244	0.540662	0.699870	1.156634	0.083898	A	D	-0.003044	-0.223339	A	D	29.549895	28.029012	25.828699	29.835542
17	245	0.540662	0.541554	1.011726	0.070490	A	E	0.005575	0.401136	A	E	30.824226	29.057982	26.284128	31.426815
17	246	0.540662	0.644798	1.105772	0.079688	A	E	-0.000706	-0.053910	A	E	31.861731	31.125329	28.295708	32.183571
17	247	0.540662	0.762366	1.202011	0.101017	A	L	0.000113	0.005420	A	L	33.156362	31.816507	29.430016	33.785500
17	248	0.540662	0.443182	0.924732	0.059112	A	Y	-0.006179	-0.450456	A	Y	36.639971	39.426736	34.501301	39.426736
17	249	0.540662	0.717115	1.169365	0.088413	A	K	-0.005696	-0.415462	A	K	37.341611	38.024610	36.043851	38.545216
17	250	0.540662	0.752068	1.186459	0.106271	A	V	0.010678	0.770862	A	V	40.287668	41.464828	38.300439	41.961174
17	251	0.540662	0.829284	1.260751	0.109196	A	I	0.013632	0.984888	A	I	42.435138	42.164239	40.218358	44.468503
17	264	0.540662	0.584697	1.047838	0.077521	A	D	0.011424	0.824864	A	D	40.941695	40.503734	38.288431	42.687086
17	265	0.540662	0.564958	1.031526	0.074094	A	E	0.005244	0.377148	A	E	38.290268	37.610651	35.622213	38.832640
17	266	0.540662	0.492431	0.971678	0.061415	A	K	-0.006196	-0.451666	A	K	37.557376	40.243836	36.430264	40.243836
17	267	0.540662	0.619320	1.079037	0.080945	A	Y	-0.004050	-0.296213	A	Y	35.940433	34.463543	32.515966	35.932688
17	268	0.540662	0.118134	0.640955	0.017841	A	L	0.001536	0.108518	A	L	37.355231	39.771755	34.228271	39.771755
17	269	0.540662	0.395827	0.887546	0.048943	A	I	0.003512	0.251664	A	I	35.384639	37.098063	34.236530	37.156071
17	270	0.540662	0.381584	0.896750	0.025496	A	A	-0.029413	-2.133746	A	A	34.089215	34.413501	31.695762	34.413501
17	271	0.540662	0.057009	0.592371	0.005300	A	T	-0.003268	-0.239570	A	T	33.738600	33.104028	30.321412	33.752636
17	272	0.540662	0.296405	0.815162	0.021905	A	S	-0.008224	-0.598646	A	S	35.204874	37.560278	32.838979	37.560278
17	273	0.540662	0.008886	0.547872	0.001676	A	E	-0.000285	-0.023421	A	E	31.610670	28.286005	25.647728	31.901221
17	274	0.540662	0.454064	0.950325	0.044401	A	Q	-0.024667	-1.789879	A	Q	31.107271	31.474601	28.941799	32.771273
17	275	0.540662	0.459318	0.945374	0.054606	A	P	0.003752	0.269046	A	P	34.159317	35.605937	32.400853	37.035263
17	276	0.540662	0.356928	0.865745	0.031846	A	I	-0.007167	-0.522030	A	I	33.907602	35.523364	31.771891	35.539173
17	277	0.540662	0.642344	1.107318	0.075688	A	A	-0.015934	-1.157185	A	A	30.291688	30.566736	28.289810	30.566736
17	278	0.540662	0.525134	1.011452	0.054343	A	A	-0.012739	-0.925757	A	A	31.708020	33.487845	30.563990	33.487845
17	279	0.540662	0.573112	1.058050	0.055725	A	L	-0.007577	-0.551701	A	L	34.695760	36.660406	32.741336	36.660406
17	280	0.540662	0.529948	1.001752	0.068859	A	H	0.006723	0.484336	A	H	33.163499	34.168577	30.564095	34.168577
17	281	0.540662	0.684245	1.146523	0.078385	A	R	-0.000599	-0.046183	A	R	31.296643	31.674410	29.334307	32.886802
17	282	0.540662	0.483968	0.966924	0.057706	A	D	0.016448	1.188904	A	D	31.049705	32.019220	29.672415	32.972338
17	283	0.540662	0.408888	0.885764	0.063786	A	E	0.009698	0.699810	A	E	32.526638	34.501980	29.674225	34.501980
17	284	0.540662	0.545290	1.005097	0.080856	A	W	0.007046	0.507698	A	W	32.310198	30.245016	28.082525	33.847606
17	285	0.540662	0.397429	0.888945	0.049146	A	L	0.011327	0.817864	A	L	32.961504	33.030965	30.982225	33.361258
17	289	0.540662	0.681544	1.145137	0.077069	A	D	0.013778	0.995446	A	D	37.297276	38.323590	35.388298	38.323590
17	290	0.540662	0.156222	0.675273	0.021612	A	L	-0.005310	-0.387481	A	L	34.213254	31.921696	29.941047	33.823961
17	291	0.540662	0.026640	0.558106	0.009197	A	P	0.003785	0.271472	A	P	33.931664	34.550299	32.355525	34.550299
17	292	0.540662	0.619308	1.100928	0.059042	A	I	-0.002431	-0.178894	A	I	35.467469	36.212363	33.055610	36.559301
17	293	0.540662	0.516027	0.990356	0.066333	A	K	0.007492	0.540010	A	K	36.266807	37.221368	34.900418	37.972822
17	294	0.540662	0.505114	0.985030	0.060746	A	Y	0.004583	0.329241	A	Y	37.368508	37.095643	34.790284	38.026016
17	295	0.540662	0.595661	1.063613	0.072711	A	A	0.006119	0.440569	A	A	39.325052	41.888814	37.635475	41.888814
17	296	0.540662	0.348894	0.851552	0.038004	A	G	-0.006716	-0.489361	A	G	38.627715	37.375591	37.233652	39.985047
17	297	0.540662	0.702703	1.154315	0.089050	A	L	0.006766	0.487396	A	L	41.343370	44.132281	39.143141	44.132281
17	298	0.540662	0.262847	0.777627	0.025882	A	S	-0.009479	-0.689544	A	S	40.991314	40.036136	37.367212	41.238817
17	299	0.540662	0.610308	1.073509	0.077461	A	T	-0.003813	-0.279067	A	T	41.444814	44.098508	38.489060	44.098508
17	300	0.540662	0.185719	0.708671	0.017710	A	C	-0.002428	-0.178695	A	C	38.281333	38.632844	35.816243	38.796972
17	301	0.540662	0.116052	0.645957	0.010757	A	F	0.000613	0.041632	A	F	38.077443	40.101624	34.586187	40.101624
17	303	0.540662	0.536292	1.008081	0.068873	A	Q	0.001174	0.082253	A	Q	36.147816	36.901383	34.267206	36.901383
17	305	0.540662	0.324177	0.811613	0.053226	A	V	0.005632	0.405276	A	V	34.129100	34.932118	32.013790	34.932118
17	306	0.540662	0.134540	0.643859	0.031344	A	G	0.007462	0.537813	A	G	31.772518	30.246200	30.246200	33.043554
17	307	0.540662	0.393531	0.885242	0.048952	A	S	0.006701	0.482685	A	S	34.728197	36.020097	32.169860	36.020097
17	309	0.540662	0.049436	0.586104	0.003994	A	G	-0.006298	-0.459100	A	G	40.860145	39.125989	38.306830	42.019766
17	310	0.540662	0.411967	0.913356	0.039273	A	R	-0.011029	-0.801824	A	R	39.305073	35.225984	32.136243	38.958772
17	311	0.540662	0.330338	0.814324	0.056676	A	D	0.005355	0.385158	A	D	41.785775	40.423920	37.332908	42.215716
17	312	0.540662	0.439100	0.928486	0.051275	A	T	-0.008283	-0.602851	A	T	43.972820	44.093963	41.158299	45.383899
17	313	0.540662	0.426148	0.908729	0.058082	A	R	0.000460	0.030523	A	R	47.168132	49.064753	43.997418	49.064753
17	315	0.540662	0.410563	0.925201	0.026024	A	I	-0.021148	-1.534959	A	I	45.179728	47.334494	41.393656	47.334494
17	316	0.540662	0.613477	1.097253	0.056886	A	F	-0.033140	-2.403793	A	F	42.045822	39.695116	36.549245	43.168705
17	318	0.540662	0.528947	1.010374	0.059235	A	V	-0.012234	-0.889145	A	V	41.217005	43.502206	37.698187	43.811508
17	319	0.540662	0.024744	0.557738	0.007668	A	H	0.002705	0.193191	A	H	40.325773	41.033462	38.247903	42.415324
17	320	0.540662	0.227469	0.730253	0.037879	A	Q	0.006857	0.494026	A	Q	41.804661	44.492243	39.908010	44.492243
17	322	0.540662	0.752380	1.193654	0.099388	A	E	0.007224	0.520627	A	E	42.313184	45.087289	39.775433	45.087289
17	324	0.540662	0.301819	0.808921	0.033559	A	I	-0.008425	-0.613187	A	I	39.785696	42.113044	36.353920	42.192045
17	326	0.540662	0.409671	0.918134	0.032199	A	Q	-0.018609	-1.351028	A	Q	35.006000	36.043458	31.302808	36.043458
17	327	0.540662	0.445915	0.936618	0.049959	A	F	-0.009082	-0.660791	A	F	32.774315	30.696661	28.316931	34.201463
17	328	0.540662	0.730608	1.174298	0.096972	A	V	-0.001434	-0.106673	A	V	31.866720	33.053443	28.456487	33.053443
17	329	0.540662	0.526920	1.016586	0.050996	A	Y	0.003266	0.233826	A	Y	30.425255	31.346816	29.156708	32.298582
17	330	0.540662	0.535766	1.026660	0.049768	A	S	-0.001482	-0.110156	A	S	29.118559	29.586917	26.557166	29.599642
17	331	0.540662	0.793700	1.241157	0.093205	A	S	0.005217	0.375218	A	S	28.180915	29.547813	25.387329	30.021501
17	332	0.540662	0.374909	0.845325	0.070246	A	P	0.017287	1.249700	A	P	24.485989	24.808924	22.405053	24.808924
17	333	0.540662	0.433923	0.909873	0.064713	A	H	0.014779	1.067965	A	H	25.571797	25.983188	24.410962	27.326117
17	336	0.540662	0.726128	1.188561	0.078229	A	K	0.001964	0.139495	A	K	28.368004	29.573204	26.107784	29.573204
17	337	0.540662	0.216617	0.730750	0.026529	A	S	-0.003554	-0.260267	A	S	26.482395	25.052946	22.849223	26.196525
17	338	0.540662	0.846131	1.274633	0.112160	A	W	0.007681	0.553717	A	W	25.899817	21.386759	18.893981	25.713705
17	339	0.540662	0.718593	1.161783	0.097473	A	E	0.018258	1.320018	A	E	29.534963	30.707027	26.638762	30.988659
17	340	0.540662	0.694858	1.142002	0.093519	A	M	0.007709	0.555712	A	M	30.516941	31.258924	28.424154	31.258924
17	341	0.540662	0.462379	0.961139	0.041902	A	F	-0.007000	-0.509911	A	F	28.441541	26.762850	23.881650	27.935722
17	342	0.540662	0.527558	0.995301	0.072919	A	E	0.010958	0.791120	A	E	30.702059	28.841505	26.137240	31.452353
17	343	0.540662	0.712373	1.160647	0.092389	A	E	0.008782	0.633509	A	E	33.664580	34.772003	30.652064	34.772003
17	344	0.540662	0.402251	0.905649	0.037264	A	M	-0.000768	-0.058407	A	M	33.295936	32.038114	29.420933	33.309488
17	345	0.540662	0.596999	1.063075	0.074586	A	I	-0.002268	-0.167101	A	I	33.073242	32.753354	29.913365	32.921797
17	346	0.540662	0.794451	1.253800	0.081313	A	T	0.006283	0.452453	A	T	36.165185	36.531493	32.967139	37.225779
17	347	0.540662	0.815505	1.260728	0.095439	A	T	-0.015482	-1.124482	A	T	37.920202	38.140367	35.158548	38.543402
17	348	0.540662	0.515252	0.984675	0.071240	A	A	0.004028	0.289024	A	A	37.377995	37.170858	34.213656	37.170858
17	349	0.540662	0.313953	0.813542	0.041074	A	E	-0.005635	-0.411061	A	E	38.480824	35.809492	32.888670	38.794890
17	350	0.540662	0.700639	1.159348	0.081953	A	E	0.006341	0.456610	A	E	41.674692	41.578689	38.347215	42.745592
17	351	0.540662	0.547800	1.033319	0.055143	A	F	-0.011908	-0.865513	A	F	42.448037	42.619173	39.672952	42.619173
17	352	0.540662	0.561851	1.050492	0.052021	A	Y	-0.025003	-1.814288	A	Y	42.718813	40.568978	37.510656	42.643583
17	353	0.540662	0.600961	1.074551	0.067072	A	Q	0.003400	0.243558	A	Q	44.243676	42.130232	39.207023	44.666254
17	354	0.540662	0.736067	1.207787	0.068942	A	S	-0.009231	-0.671584	A	S	47.133395	47.351021	43.821807	48.109000
17	355	0.540662	0.048721	0.582074	0.007309	A	L	-0.002475	-0.182086	A	L	47.502269	46.567315	43.520552	47.672552
17	356	0.540662	0.527393	1.011342	0.056713	A	G	0.011193	0.808134	A	G	47.677450	45.581786	44.811886	48.657156
17	357	0.540662	0.262722	0.779422	0.023963	A	I	-0.000472	-0.036978	A	I	44.807720	44.405163	40.904541	45.088723
17	358	0.540662	0.258713	0.761137	0.038239	A	P	0.008549	0.616566	A	P	43.105285	44.747172	39.388244	44.747172
17	359	0.540662	0.234781	0.746304	0.029139	A	Y	-0.001883	-0.139179	A	Y	39.295105	38.718383	35.650835	39.759539
17	360	0.540662	0.190168	0.708324	0.022506	A	H	0.003314	0.237345	A	H	36.133426	35.377063	32.214732	36.849140
17	361	0.540662	0.440778	0.927490	0.053950	A	I	0.000797	0.054934	A	I	32.836353	32.275106	29.256852	33.532963
17	362	0.540662	0.487981	0.974964	0.053680	A	V	0.002854	0.204013	A	V	29.736673	29.662913	25.968922	30.889121
17	363	0.540662	0.784115	1.241733	0.083045	A	N	-0.012539	-0.911244	A	N	26.034453	24.272967	21.216215	26.255789
17	364	0.540662	0.555395	1.037911	0.058146	A	I	-0.021193	-1.538234	A	I	24.403982	25.193034	19.889666	25.646553
17	365	0.540662	0.406405	0.898826	0.048241	A	V	-0.008176	-0.595130	A	V	21.506252	22.611587	18.235034	22.611587
17	366	0.540662	0.421509	0.928828	0.033344	A	S	-0.009457	-0.687929	A	S	18.097387	17.481705	14.319454	17.715130
17	367	0.540662	0.242206	0.741113	0.041755	A	G	0.002406	0.171556	A	G	18.806605	16.724147	16.452856	19.846113
17	368	0.540662	0.239470	0.744637	0.035496	A	S	-0.002007	-0.148222	A	S	21.919850	24.317679	18.731987	24.317679
17	369	0.540662	0.422817	0.933613	0.029866	A	L	-0.014281	-1.037463	A	L	20.653785	20.379866	17.246414	20.955530
17	370	0.540662	0.326365	0.827184	0.039844	A	N	-0.018255	-1.325373	A	N	20.814150	23.503639	17.536959	23.503639
17	371	0.540662	0.756408	1.183337	0.113733	A	H	-0.005268	-0.384478	A	H	18.172150	18.261235	15.626838	19.620211
17	372	0.540662	0.693516	1.152339	0.081839	A	A	-0.011989	-0.871415	A	A	20.047358	22.927898	18.264073	22.927898
17	373	0.540662	0.477218	0.966218	0.051662	A	A	-0.013326	-0.968239	A	A	20.605807	22.843525	16.794554	22.843525
17	374	0.540662	0.682074	1.138946	0.083791	A	S	-0.004290	-0.313595	A	S	18.558214	18.864447	16.166530	19.659582
17	375	0.540662	0.415454	0.891676	0.064440	A	K	0.014336	1.035880	A	K	21.267034	22.556761	18.641535	22.556761
17	376	0.540662	0.445717	0.935022	0.051357	A	K	-0.014619	-1.061966	A	K	24.379160	25.444323	21.100387	25.444323
17	377	0.540662	0.435216	0.922303	0.053576	A	L	-0.002518	-0.185230	A	L	27.683489	28.252792	24.566875	29.225610
17	378	0.540662	0.015869	0.554070	0.002462	A	D	-0.000501	-0.039045	A	D	30.463407	29.893677	26.757864	31.272348
17	379	0.540662	0.435636	0.927455	0.048844	A	L	-0.001175	-0.087908	A	L	34.153545	36.031108	30.753127	36.031108
17	380	0.540662	0.040579	0.564356	0.016885	A	E	0.008879	0.640498	A	E	35.597036	32.650704	29.466799	35.869782
17	381	0.540662	0.472296	0.957310	0.055648	A	A	-0.007042	-0.512998	A	A	39.391263	41.241714	35.833666	41.241714
17	382	0.540662	0.127568	0.649585	0.018645	A	W	0.003275	0.234526	A	W	41.786004	42.907962	38.790570	43.316024
17	383	0.540662	0.600782	1.071266	0.070179	A	F	-0.008795	-0.640009	A	F	44.031854	42.743896	39.558803	44.501113
17	384	0.540662	0.108086	0.638007	0.010740	A	P	-0.005779	-0.421491	A	P	47.277970	47.656945	44.012177	49.316895
17	385	0.540662	0.515769	1.003068	0.053363	A	G	-0.012805	-0.930532	A	G	48.765990	46.571799	45.674706	49.751320
17	387	0.540662	0.618046	1.089115	0.069594	A	G	0.017051	1.232596	A	G	44.724597	42.468372	40.591444	45.620032
17	388	0.540662	0.727484	1.171782	0.096365	A	A	0.019680	1.423046	A	A	40.973364	41.286096	38.132215	41.286096
17	389	0.540662	0.302581	0.822536	0.020708	A	F	-0.005259	-0.383809	A	F	38.489125	38.387252	34.996627	38.387252
17	390	0.540662	0.504625	0.975368	0.069919	A	R	-0.009950	-0.723627	A	R	37.678136	39.880999	34.815830	39.990903
17	392	0.540662	0.497023	0.994067	0.043618	A	L	-0.019394	-1.407913	A	L	36.653487	38.990389	33.859873	38.990389
17	393	0.540662	0.564944	1.046436	0.059170	A	V	-0.030441	-2.208213	A	V	34.087236	34.847442	30.159709	35.723695
17	394	0.540662	0.022131	0.560945	0.001849	A	S	-0.002299	-0.169316	A	S	30.383982	30.990568	27.920122	30.990568
17	395	0.540662	0.528423	1.008364	0.060721	A	C	-0.002176	-0.160412	A	C	28.997284	30.580364	24.946459	30.772926
17	396	0.540662	0.106604	0.636572	0.010694	A	S	-0.006355	-0.463191	A	S	25.615839	26.433656	23.530750	26.433656
17	397	0.540662	0.428703	0.912760	0.056605	A	N	-0.010742	-0.781073	A	N	23.821940	24.568262	20.007284	24.688971
17	398	0.540662	0.497767	0.982290	0.056139	A	C	-0.006404	-0.466717	A	C	21.916024	24.003398	19.290252	24.003398
17	399	0.540662	0.596189	1.068359	0.068493	A	T	-0.011172	-0.812214	A	T	21.383656	20.145298	17.821600	21.208132
17	400	0.540662	0.240328	0.751475	0.029516	A	D	0.004404	0.316284	A	D	20.702585	19.335442	17.218520	21.463658
17	401	0.540662	0.325985	0.840654	0.025994	A	Y	-0.016262	-1.180966	A	Y	19.319839	17.773628	15.515495	20.301658
17	402	0.540662	0.024744	0.561837	0.003569	A	Q	-0.001685	-0.124839	A	Q	22.830197	25.083943	20.771968	25.315563
17	403	0.540662	0.274194	0.791416	0.023440	A	A	0.000711	0.048734	A	A	24.070515	25.472317	22.585767	25.472317
17	404	0.540662	0.118474	0.637096	0.022040	A	R	0.001753	0.124247	A	R	21.665196	18.427879	16.371885	21.450622
17	405	0.540662	0.192758	0.700112	0.033308	A	R	-0.000862	-0.065227	A	R	22.683309	23.782192	21.286309	23.879154
17	406	0.540662	0.503483	0.976478	0.067667	A	L	-0.000294	-0.024075	A	L	26.352409	28.390233	24.060975	28.424191
17	407	0.540662	0.587574	1.059458	0.068779	A	R	-0.000513	-0.039916	A	R	26.306178	27.363279	24.985953	28.266797
17	408	0.540662	0.451051	0.938999	0.052714	A	I	0.003608	0.258605	A	I	27.744041	29.286850	25.400686	29.286850
17	409	0.540662	0.178780	0.704514	0.014929	A	R	0.001519	0.107278	A	R	27.441793	28.251026	26.081159	28.836326
17	410	0.540662	0.462166	0.945345	0.057483	A	Y	0.005369	0.386182	A	Y	28.357681	28.441082	26.620713	28.441082
17	411	0.540662	0.521962	0.986456	0.076168	A	G	-0.001847	-0.136560	A	G	31.307797	30.349144	29.490320	32.288555
17	412	0.540662	0.836362	1.268220	0.108804	A	Q	0.011622	0.839215	A	Q	31.877254	30.098513	28.325615	31.693289
17	419	0.540662	0.685845	1.145644	0.080864	A	K	0.011837	0.854840	A	K	22.110100	18.395875	16.273208	21.373568
17	420	0.540662	0.754125	1.193759	0.101028	A	V	0.019657	1.421411	A	V	23.858641	25.426532	20.896595	25.426532
17	421	0.540662	0.798017	1.225651	0.113029	A	E	0.021914	1.584877	A	E	23.281265	23.289213	21.736750	24.587940
17	422	0.540662	0.504542	0.995964	0.049240	A	F	-0.002260	-0.166518	A	F	23.758361	22.727030	20.537304	24.067927
17	423	0.540662	0.443381	0.945097	0.038946	A	V	-0.001473	-0.109481	A	V	25.706479	28.289069	23.032911	28.289069
17	424	0.540662	0.219527	0.728997	0.031192	A	H	0.000157	0.008563	A	H	24.704631	22.457229	20.365604	25.571095
17	425	0.540662	0.311942	0.827169	0.025435	A	M	-0.018626	-1.352249	A	M	26.215307	27.508709	23.779993	27.508709
17	426	0.540662	0.167131	0.687090	0.020704	A	L	0.000080	0.003046	A	L	27.337970	27.976245	25.473158	28.925684
17	427	0.540662	0.052292	0.588447	0.004508	A	N	-0.004660	-0.340383	A	N	29.371669	28.074525	25.380492	30.443385
17	428	0.540662	0.418760	0.922260	0.037162	A	A	-0.015811	-1.148288	A	A	31.583303	32.902583	29.455529	32.902583
17	429	0.540662	0.221182	0.751075	0.010769	A	T	-0.024139	-1.751638	A	T	34.677386	35.282856	31.650409	36.061362
17	430	0.540662	0.465480	0.963411	0.042732	A	M	-0.021557	-1.564614	A	M	37.937760	40.009150	35.146711	40.009150
17	432	0.540662	0.212382	0.734502	0.018543	A	A	-0.013965	-1.014529	A	A	39.758093	39.966201	36.920512	39.966201
17	433	0.540662	0.591443	1.072235	0.059870	A	T	-0.014368	-1.043731	A	T	43.485965	45.140237	40.333497	45.594952
17	434	0.540662	0.587688	1.063204	0.065146	A	T	-0.010016	-0.728436	A	T	43.883367	43.338688	40.295951	44.755732
17	436	0.540662	0.647679	1.120005	0.068337	A	T	-0.003538	-0.259088	A	T	43.333819	43.218911	40.138920	44.537239
17	437	0.540662	0.476981	0.968255	0.049388	A	I	0.001532	0.108250	A	I	46.785289	48.601302	43.528106	48.601302
17	438	0.540662	0.540329	1.025763	0.055228	A	C	-0.015365	-1.115950	A	C	45.925615	45.984228	42.827149	45.984228
17	439	0.540662	0.278113	0.785624	0.033152	A	A	-0.010950	-0.796133	A	A	44.993504	44.940185	41.777693	44.940185
17	440	0.540662	0.314783	0.831268	0.024177	A	I	-0.007164	-0.521783	A	I	48.233167	48.825410	44.913208	49.767683
17	441	0.540662	0.329879	0.838063	0.032478	A	L	0.003191	0.228439	A	L	50.457428	51.560208	47.364976	51.560208
17	442	0.540662	0.015869	0.554313	0.002219	A	E	-0.000749	-0.057022	A	E	49.281596	47.682428	44.494167	49.036675
17	443	0.540662	0.306500	0.801898	0.045264	A	N	0.002536	0.180932	A	N	49.392601	47.032142	43.861997	49.348318
17	444	0.540662	0.477445	0.978577	0.039530	A	Y	-0.005534	-0.403741	A	Y	52.715705	51.342696	48.216029	53.756832
17	445	0.540662	0.182482	0.693888	0.029257	A	Q	-0.003053	-0.223974	A	Q	54.651879	52.695555	49.506245	55.146663
17	446	0.540662	0.609968	1.071491	0.079140	A	T	0.011923	0.861010	A	T	58.178008	59.242541	54.853336	59.993327
17	447	0.540662	0.626145	1.086444	0.080363	A	E	0.021139	1.528725	A	E	61.423595	63.625715	58.234769	63.625715
17	448	0.540662	0.271129	0.775847	0.035944	A	K	-0.001933	-0.142843	A	K	62.458428	64.159424	59.354856	64.159424
17	449	0.540662	0.451980	0.939016	0.053627	A	G	-0.009515	-0.692176	A	G	59.143235	57.087359	55.376476	60.263238
17	450	0.540662	0.295400	0.813808	0.022254	A	I	0.000762	0.052460	A	I	56.103293	54.925514	51.768585	56.035310
17	451	0.540662	0.755298	1.197650	0.098310	A	T	0.027529	1.991733	A	T	56.638538	57.792031	52.411371	57.792031
17	452	0.540662	0.302303	0.818092	0.024873	A	V	0.004953	0.356034	A	V	55.463355	56.748836	52.916331	57.512527
17	454	0.540662	0.538536	1.026536	0.052662	A	E	0.000894	0.062023	A	E	54.398195	55.403897	51.728289	55.403897
17	455	0.540662	0.418665	0.904058	0.055269	A	K	0.015377	1.111278	A	K	52.023162	51.295920	48.337832	51.629089
17	456	0.540662	0.054495	0.584102	0.011056	A	L	0.001762	0.124905	A	L	52.664113	51.053412	48.048512	53.188675
17	457	0.540662	0.596016	1.079944	0.056734	A	K	0.002445	0.174339	A	K	56.472288	58.306082	53.167856	58.348257
17	458	0.540662	0.477685	0.948752	0.069595	A	E	0.017826	1.288755	A	E	56.839541	56.243441	53.400267	57.277736
17	459	0.540662	0.277118	0.777197	0.040584	A	F	0.005903	0.424865	A	F	55.389692	53.220012	50.332665	55.129302
17	460	0.540662	0.551757	1.020535	0.071885	A	M	0.014574	1.053077	A	M	57.164185	56.462902	53.430233	58.461126
17	465	0.540662	0.835218	1.271695	0.104185	A	Q	0.014389	1.039700	A	Q	60.250497	62.202881	57.315470	62.261173
17	466	0.540662	0.631190	1.092665	0.079187	A	E	0.019564	1.414618	A	E	61.160842	63.758624	57.508624	63.758624
17	467	0.540662	0.820403	1.257093	0.103973	A	L	0.011672	0.842862	A	L	59.936955	61.721103	57.953931	61.721103
17	468	0.540662	0.356292	0.855640	0.041314	A	I	0.006826	0.491789	A	I	58.921498	56.590619	53.475275	58.719729
17	469	0.540662	0.825022	1.256679	0.109005	A	P	0.019442	1.405788	A	P	61.351626	62.756540	58.706911	64.003998
17	470	0.540662	0.764095	1.209921	0.094836	A	F	0.002603	0.185831	A	F	61.143904	58.579124	55.403085	62.255250
17	471	0.540662	0.844536	1.287948	0.097251	A	V	0.004109	0.294932	A	V	63.281775	63.191219	60.069051	64.531299
18	19	0.805339	0.529246	1.215921	0.118664	L	I	0.027404	1.982617	L	I	3.819044	4.966933	1.331296	5.391409
18	20	0.805339	0.638092	1.317466	0.125965	L	R	0.008586	0.619258	L	R	5.352065	7.122467	3.323235	7.122467
18	21	0.805339	0.713646	1.392157	0.126829	L	E	0.019581	1.415901	L	E	5.188244	4.506683	3.454470	5.708663
18	22	0.805339	0.730878	1.381231	0.154986	L	T	0.022817	1.650340	L	T	6.705963	6.277412	3.424843	7.091990
18	23	0.805339	0.687691	1.347692	0.145338	L	Q	-0.002871	-0.210768	L	Q	8.976764	10.050436	5.609267	10.117912
18	24	0.805339	0.747210	1.403354	0.149195	L	E	0.031133	2.252797	L	E	10.118517	10.278584	7.379967	10.997569
18	25	0.805339	0.720303	1.374519	0.151123	L	K	0.027990	2.025072	L	K	10.815534	8.312268	6.878070	10.865005
18	26	0.805339	0.295342	1.050863	0.049818	L	R	-0.008845	-0.643598	L	R	12.821782	12.545047	9.429303	13.338983
18	27	0.805339	0.663214	1.329048	0.139505	L	F	0.018357	1.327222	L	F	14.371702	16.456427	11.332356	16.843941
18	134	0.805339	0.884363	1.523678	0.166024	L	E	0.005220	0.375445	L	E	16.033475	17.494055	12.562702	17.494055
18	135	0.805339	0.470892	1.219995	0.056237	L	I	-0.012785	-0.929068	L	I	12.384552	10.532435	8.479972	11.956046
18	136	0.805339	0.153786	0.923663	0.035462	L	G	-0.017197	-1.248704	L	G	12.497079	10.410496	8.587181	12.902431
18	137	0.805339	0.150747	0.909766	0.046320	L	N	0.006135	0.441736	L	N	12.015721	12.244271	8.657564	13.219419
18	138	0.805339	0.608090	1.286109	0.127320	L	L	0.021210	1.533894	L	L	9.704194	6.478512	5.538172	8.857355
18	139	0.805339	0.564134	1.269017	0.100456	L	L	-0.015319	-1.112641	L	L	11.463000	11.355745	8.319307	11.388787
18	140	0.805339	0.668518	1.343895	0.129961	L	H	0.010189	0.735384	L	H	13.909081	15.029021	11.299087	15.029021
18	141	0.805339	0.608168	1.312817	0.100690	L	P	0.012868	0.929536	L	P	13.914941	12.638402	12.292581	13.851405
18	142	0.805339	0.635958	1.318561	0.122735	L	S	0.007513	0.541575	L	S	17.326179	17.971895	14.486506	18.295583
18	143	0.805339	0.336004	1.074665	0.066678	L	V	0.001807	0.128122	L	V	16.479003	15.694373	13.377165	15.694373
18	144	0.805339	0.170010	0.930930	0.044420	L	P	-0.002987	-0.219162	L	P	17.493592	18.948584	14.554625	19.372560
18	145	0.805339	0.713416	1.398569	0.120187	L	I	-0.002456	-0.180745	L	I	15.155677	13.107581	10.594693	14.572115
18	146	0.805339	0.170363	0.931884	0.043818	L	S	-0.005742	-0.418765	L	S	17.687410	19.813201	14.617390	19.813201
18	147	0.805339	0.819792	1.442635	0.182496	L	N	0.039702	2.873661	L	N	19.408160	20.484316	16.729534	20.484316
18	148	0.805339	0.558651	1.268798	0.095192	L	D	0.007887	0.568659	L	D	22.872782	24.502195	19.370331	24.502195
18	149	0.805339	0.416364	1.163559	0.058144	L	E	-0.015374	-1.116603	L	E	24.415505	24.622609	21.590046	25.657449
18	153	0.805339	0.202222	0.955360	0.052201	L	N	-0.001323	-0.098614	L	N	24.129156	23.399432	20.632873	25.400118
18	154	0.805339	0.643409	1.317752	0.130996	L	K	0.018933	1.368932	L	K	24.940661	22.333868	21.240424	24.227909
18	155	0.805339	0.552462	1.262849	0.094952	L	V	0.005440	0.391317	L	V	28.212910	29.722187	25.147037	29.820249
18	156	0.805339	0.554416	1.265116	0.094639	L	E	0.002730	0.194997	L	E	28.260133	24.075669	22.425951	27.381957
18	157	0.805339	0.549563	1.213919	0.140983	L	R	0.036262	2.624388	L	R	31.792912	28.461315	27.077453	31.804880
18	158	0.805339	0.739682	1.418402	0.126619	L	I	0.000581	0.039297	L	I	35.017674	34.219466	31.986886	35.504220
18	159	0.805339	0.648086	1.313791	0.139634	L	W	0.014714	1.063229	L	W	38.015867	37.677910	34.750490	37.677910
18	160	0.805339	0.283833	0.995537	0.093635	L	G	0.011691	0.844201	L	G	41.481017	39.398074	38.255575	41.493839
18	161	0.805339	0.755710	1.436736	0.124313	L	D	-0.006294	-0.458765	L	D	43.118106	44.775536	40.298807	44.775536
18	162	0.805339	0.784774	1.445517	0.144596	L	C	-0.000115	-0.011101	L	C	40.908771	38.867968	36.524147	39.634601
18	167	0.805339	0.627943	1.309902	0.123380	L	K	0.000631	0.042909	L	K	52.135088	53.819053	48.951835	53.819053
18	168	0.805339	0.616847	1.298521	0.123665	L	Y	-0.005274	-0.384879	L	Y	50.680362	52.071215	46.295916	52.071215
18	169	0.805339	0.650174	1.343983	0.111530	L	S	-0.027356	-1.984722	L	S	47.316536	46.033646	43.100521	47.312755
18	170	0.805339	0.061132	0.852406	0.014066	L	H	-0.002572	-0.189152	L	H	46.260046	42.795555	39.876922	45.303949
18	171	0.805339	0.749601	1.403602	0.151338	L	V	-0.007384	-0.537746	L	V	47.393836	46.200607	43.209506	47.670341
18	172	0.805339	0.476666	1.200134	0.081871	L	D	0.008063	0.581399	L	D	50.995470	51.582081	47.149921	52.090896
18	173	0.805339	0.321262	1.076048	0.050553	L	L	-0.001038	-0.077986	L	L	50.941176	49.399375	46.640451	50.430158
18	174	0.805339	0.571339	1.255108	0.121570	L	V	0.001064	0.074305	L	V	50.005008	48.751377	45.967940	49.109267
18	175	0.805339	0.691541	1.344367	0.152513	L	V	0.018026	1.303222	L	V	53.137610	52.485754	49.517710	53.729682
18	176	0.805339	0.842814	1.503373	0.144780	L	M	-0.011029	-0.801816	L	M	55.555519	54.325229	51.484222	55.752367
18	177	0.805339	0.446899	1.147691	0.104547	L	V	0.000374	0.024353	L	V	55.573320	54.239730	51.548050	54.848330
18	178	0.805339	0.518709	1.229474	0.094574	L	D	-0.001547	-0.114871	L	D	55.959008	57.721441	52.746989	57.821827
18	179	0.805339	0.654515	1.333959	0.125895	L	G	-0.005172	-0.377509	L	G	52.927767	50.554356	48.445078	53.256249
18	180	0.805339	0.665673	1.330030	0.140982	L	F	0.009829	0.709364	L	F	51.287289	48.126008	45.249733	50.902960
18	181	0.805339	0.252283	0.994744	0.062878	L	E	0.007096	0.511325	L	E	52.277049	53.670193	48.352554	53.670193
18	182	0.805339	0.753836	1.402077	0.157098	L	G	0.000027	-0.000853	L	G	49.904470	47.548409	47.454090	50.477088
18	186	0.805339	0.489485	1.214310	0.080514	L	A	0.008835	0.637291	L	A	48.977147	49.924543	46.695581	49.924543
18	187	0.805339	0.435308	1.156661	0.083987	L	V	-0.008541	-0.621552	L	V	51.687660	53.848067	48.637798	53.848067
18	188	0.805339	0.501013	1.227228	0.079124	L	V	-0.003077	-0.225723	L	V	50.831628	51.187236	47.220497	51.612494
18	189	0.805339	0.393614	1.138967	0.059986	L	A	0.000186	0.010725	L	A	47.024521	46.811333	42.929324	46.811333
18	190	0.805339	0.104567	0.883942	0.025964	L	G	0.000984	0.068512	L	G	46.305184	44.090617	43.583033	46.973377
18	191	0.805339	0.499805	1.216421	0.088722	L	S	-0.006949	-0.506246	L	S	44.850624	43.906009	40.744092	45.032041
18	192	0.805339	0.319421	1.056764	0.067995	L	R	-0.003220	-0.236053	L	R	43.346136	38.918693	35.853956	42.480445
18	193	0.805339	0.306905	1.048312	0.063931	L	G	-0.013617	-0.989303	L	G	45.349212	43.049466	42.403146	45.899601
18	194	0.805339	0.549398	1.219215	0.135522	L	Y	0.010396	0.750425	L	Y	47.391222	43.596442	40.956419	47.082523
18	195	0.805339	0.571858	1.293783	0.083414	L	F	-0.022338	-1.621160	L	F	50.082437	51.923901	46.969363	51.923901
18	196	0.805339	0.315228	1.024437	0.096130	L	L	0.023114	1.671821	L	L	49.828146	47.886328	45.331721	48.911027
18	197	0.805339	0.571560	1.271823	0.105076	L	K	0.003529	0.252912	L	K	53.369593	54.711262	49.698689	54.711262
18	198	0.805339	0.398667	1.129880	0.074126	L	G	0.006022	0.433511	L	G	55.541061	53.213378	51.973214	55.740612
18	199	0.805339	0.740062	1.393258	0.152143	L	V	0.004839	0.347836	L	V	54.384822	54.758656	50.160788	55.059787
18	200	0.805339	0.483497	1.216570	0.072266	L	L	-0.002384	-0.175467	L	L	50.623183	50.010973	46.621283	50.222683
18	201	0.805339	0.333300	1.063316	0.075324	L	V	0.003353	0.240156	L	V	50.670654	51.551472	47.650581	51.850921
18	202	0.805339	0.667924	1.327803	0.145460	L	F	0.009007	0.649771	L	F	51.928695	53.350133	48.296958	53.350133
18	203	0.805339	0.139482	0.902595	0.042226	L	L	0.006870	0.494934	L	L	49.340300	47.484664	45.062952	49.305659
18	204	0.805339	0.539853	1.213430	0.131763	L	E	0.003672	0.263263	L	E	46.495693	45.037475	42.690561	46.461411
18	205	0.805339	0.668070	1.338882	0.134526	L	Q	-0.026228	-1.902987	L	Q	48.133997	47.972463	45.560590	49.462119
18	206	0.805339	0.131828	0.912307	0.024860	L	A	0.002307	0.164395	L	A	48.438473	49.121151	44.635528	49.121151
18	207	0.805339	0.224859	0.993743	0.036455	L	L	0.003463	0.248127	L	L	44.705664	43.629106	41.090828	43.948443
18	208	0.805339	0.710545	1.353311	0.162573	L	I	0.020422	1.476779	L	I	43.845551	43.550807	41.426369	44.173045
18	209	0.805339	0.693075	1.367774	0.130640	L	Q	0.005069	0.364493	L	Q	46.393640	47.675025	43.557117	47.675025
18	210	0.805339	0.427336	1.176059	0.056616	L	Y	-0.009325	-0.678357	L	Y	45.148858	43.439154	41.428681	45.152296
18	211	0.805339	0.550013	1.241287	0.114065	L	A	-0.010406	-0.756663	L	A	41.388367	40.370362	38.320102	40.370362
18	212	0.805339	0.475278	1.201212	0.079404	L	L	-0.009195	-0.668947	L	L	42.000078	40.857757	39.182997	42.497776
18	213	0.805339	0.474873	1.199600	0.080612	L	R	-0.008526	-0.620474	L	R	44.280923	45.255250	41.564274	45.255250
18	215	0.805339	0.658337	1.318622	0.145054	L	L	-0.000983	-0.074005	L	L	39.050685	35.721055	34.196348	37.772537
18	216	0.805339	0.867753	1.502080	0.171012	L	G	0.024250	1.754106	L	G	41.468017	39.670163	38.902965	40.924380
18	217	0.805339	0.733284	1.420798	0.117825	L	S	0.002125	0.151156	L	S	42.867862	42.467970	40.075977	43.148858
18	218	0.805339	0.681913	1.333516	0.153736	L	R	0.034911	2.526545	L	R	39.416741	36.297204	34.986817	37.839683
18	219	0.805339	0.226805	0.965912	0.066232	L	G	0.013141	0.949261	L	G	38.738855	37.143235	36.065974	38.028897
18	220	0.805339	0.292776	1.049159	0.048956	L	Y	-0.004408	-0.322153	L	Y	37.215363	32.140202	30.854144	36.364522
18	221	0.805339	0.698939	1.364039	0.140239	L	I	0.021194	1.532709	L	I	38.568720	36.775969	35.816591	37.623906
18	222	0.805339	0.570732	1.245500	0.130570	L	P	-0.008972	-0.652812	L	P	39.874377	40.401509	37.915410	40.884041
18	223	0.805339	0.651697	1.341648	0.115389	L	I	0.007130	0.513763	L	I	38.897544	35.973506	34.544738	37.270615
18	224	0.805339	0.831978	1.467632	0.169685	L	Y	0.006816	0.491006	L	Y	40.261295	41.528340	37.714645	41.528340
18	225	0.805339	0.472561	1.203159	0.074742	L	T	-0.001667	-0.123566	L	T	37.992336	35.737156	34.094893	36.327640
18	226	0.805339	0.008886	0.811629	0.002596	L	P	-0.000436	-0.034368	L	P	38.610639	37.625355	34.857701	38.077314
18	227	0.805339	0.769756	1.432422	0.142674	L	F	-0.001220	-0.091140	L	F	38.279798	39.608451	35.080293	39.608451
18	228	0.805339	0.510753	1.232101	0.083991	L	F	-0.010308	-0.749573	L	F	37.110475	38.306112	34.605230	38.306112
18	229	0.805339	0.456458	1.191808	0.069989	L	M	-0.026179	-1.899454	L	M	34.687557	30.830517	29.169203	33.322714
18	230	0.805339	0.537592	1.242370	0.100561	L	R	0.011565	0.835128	L	R	34.550296	34.643630	30.589889	34.922558
18	231	0.805339	0.779130	1.430854	0.153615	L	K	0.010739	0.775291	L	K	32.213290	32.056282	28.374827	33.003324
18	232	0.805339	0.695344	1.391818	0.108865	L	E	-0.009756	-0.709636	L	E	30.483276	30.567795	27.113368	31.352871
18	233	0.805339	0.688588	1.359439	0.134488	L	V	0.010467	0.755579	L	V	29.737299	30.248845	26.439582	30.809791
18	234	0.805339	0.532475	1.252459	0.085356	L	M	-0.017280	-1.254688	L	M	29.031603	29.871851	25.120820	30.263642
18	235	0.805339	0.801643	1.468356	0.138626	L	Q	-0.012902	-0.937564	L	Q	26.250470	26.746895	22.331024	26.746895
18	236	0.805339	0.386189	1.124923	0.066605	L	E	-0.022666	-1.644964	L	E	24.493815	25.141348	21.452936	25.141348
18	237	0.805339	0.542279	1.266421	0.081197	L	V	-0.027975	-2.029582	L	V	24.673148	25.936598	22.206259	25.936598
18	238	0.805339	0.372442	1.091476	0.086306	L	A	-0.012718	-0.924217	L	A	24.316276	25.997582	21.593516	25.997582
18	239	0.805339	0.642646	1.327879	0.120106	L	Q	-0.029878	-2.167477	L	Q	22.081750	20.475765	17.761945	21.422668
18	240	0.805339	0.427001	1.139860	0.092480	L	L	-0.006615	-0.482067	L	L	23.593975	22.827381	20.590083	23.706122
18	241	0.805339	0.387796	1.111668	0.081467	L	S	-0.017826	-1.294297	L	S	24.166951	23.228374	20.431665	23.943688
18	242	0.805339	0.721571	1.381710	0.145200	L	Q	-0.042687	-3.095438	L	Q	26.250661	24.041695	21.585256	26.336781
18	243	0.805339	0.540725	1.223746	0.122318	L	F	-0.015058	-1.093732	L	F	28.450114	27.049636	24.872867	28.704005
18	244	0.805339	0.699870	1.372141	0.133069	L	D	-0.006335	-0.461752	L	D	29.006051	27.242807	24.559107	28.811277
18	245	0.805339	0.541554	1.233860	0.113033	L	E	0.008949	0.645567	L	E	29.933854	27.439307	24.415496	29.959198
18	246	0.805339	0.644798	1.331802	0.118335	L	E	-0.010568	-0.768407	L	E	30.591763	28.516254	25.763757	29.899102
18	247	0.805339	0.762366	1.425671	0.142035	L	L	-0.019755	-1.434028	L	L	31.942815	29.449286	27.100087	31.540304
18	248	0.805339	0.443182	1.168300	0.080221	L	Y	-0.024467	-1.775392	L	Y	35.557147	37.220215	32.271490	37.238790
18	249	0.805339	0.717115	1.368303	0.154152	L	K	0.003258	0.233260	L	K	36.501467	36.608792	34.322188	36.873497
18	250	0.805339	0.752068	1.389492	0.167915	L	V	0.014642	1.058024	L	V	39.356097	39.101764	36.211754	39.698029
18	251	0.805339	0.829284	1.481614	0.153009	L	I	-0.000217	-0.018493	L	I	41.733416	40.655044	38.519872	42.796573
18	264	0.805339	0.584697	1.266735	0.123301	L	D	0.017321	1.252111	L	D	40.383291	38.537822	36.968012	40.717556
18	265	0.805339	0.564958	1.264167	0.106130	L	E	-0.004264	-0.311721	L	E	37.685404	36.301639	34.274732	37.214357
18	266	0.805339	0.492431	1.191105	0.106665	L	K	-0.001742	-0.128981	L	K	36.588937	37.872120	34.231137	37.872120
18	267	0.805339	0.619320	1.297531	0.127128	L	Y	-0.009153	-0.665896	L	Y	34.769528	32.870226	30.767064	33.569864
18	268	0.805339	0.118134	0.877107	0.046366	L	L	0.020223	1.462373	L	L	35.880239	37.104292	31.662021	37.104292
18	269	0.805339	0.395827	1.131437	0.069729	L	I	-0.003115	-0.228496	L	I	33.601270	33.822618	31.434701	33.877371
18	270	0.805339	0.381584	1.129101	0.057822	L	A	-0.030219	-2.192134	L	A	32.185965	31.433981	28.947398	31.433981
18	271	0.805339	0.057009	0.845763	0.016585	L	T	0.002847	0.203457	L	T	31.488516	29.602221	27.261296	30.109400
18	272	0.805339	0.296405	1.058361	0.043383	L	S	-0.004926	-0.359699	L	S	32.773707	33.501246	29.547410	33.501246
18	273	0.805339	0.008886	0.805339	0.008886	L	E	0.005741	0.413150	L	E	29.111023	24.387584	22.383572	27.893357
18	274	0.805339	0.454064	1.177719	0.081684	L	Q	-0.029059	-2.108114	L	Q	28.968921	28.404416	26.165480	29.298622
18	275	0.805339	0.459318	1.192239	0.072419	L	P	-0.009121	-0.663588	L	P	32.024567	31.918003	29.300026	33.293657
18	276	0.805339	0.356928	1.095215	0.067053	L	I	0.004500	0.323254	L	I	31.446752	31.087212	28.492029	31.244636
18	277	0.805339	0.642344	1.331605	0.116079	L	A	-0.030828	-2.236267	L	A	27.904676	26.531085	25.075933	26.531085
18	278	0.805339	0.525134	1.229587	0.100886	L	A	-0.006675	-0.486369	L	A	29.646057	29.852011	27.538717	29.852011
18	279	0.805339	0.573112	1.303815	0.074636	L	L	-0.026861	-1.948834	L	L	32.436444	32.446301	29.742471	32.446301
18	280	0.805339	0.529948	1.230675	0.104613	L	H	0.004985	0.358398	L	H	30.860400	29.796675	28.016361	29.796675
18	281	0.805339	0.684245	1.359409	0.130175	L	R	0.003533	0.253153	L	R	29.339604	28.315719	27.476182	29.224020
18	282	0.805339	0.483968	1.205834	0.083473	L	D	0.017320	1.252087	L	D	29.282014	28.620615	27.876963	29.484444
18	283	0.805339	0.408888	1.114643	0.099584	L	E	0.012858	0.928813	L	E	30.436113	30.321665	27.547491	30.321665
18	284	0.805339	0.545290	1.250372	0.100258	L	W	-0.018088	-1.313283	L	W	30.039217	25.836106	25.836106	29.607777
18	285	0.805339	0.397429	1.120391	0.082377	L	L	0.021738	1.572158	L	L	30.343979	28.250848	27.932590	28.622700
18	289	0.805339	0.681544	1.354556	0.132327	L	D	0.030847	2.232059	L	D	34.218717	32.956101	31.936281	33.292349
18	290	0.805339	0.156222	0.910301	0.051261	L	L	0.008095	0.583712	L	L	31.008093	26.434100	26.434100	28.623496
18	291	0.805339	0.026640	0.821347	0.010633	L	P	0.001956	0.138926	L	P	30.612083	29.137457	28.789425	29.247966
18	292	0.805339	0.619308	1.301648	0.123000	L	I	0.024433	1.767433	L	I	32.315113	31.246869	29.479809	31.553888
18	293	0.805339	0.516027	1.210557	0.110809	L	K	0.016464	1.190028	L	K	33.060649	32.042664	31.169534	32.864265
18	294	0.805339	0.505114	1.209355	0.101097	L	Y	0.011045	0.797449	L	Y	34.337213	32.361664	31.288748	33.303559
18	295	0.805339	0.595661	1.282883	0.118117	L	A	0.011345	0.819166	L	A	36.305480	37.137451	34.008585	37.137451
18	296	0.805339	0.348894	1.084433	0.069800	L	G	-0.001904	-0.140737	L	G	35.850302	33.884235	33.688182	35.579953
18	297	0.805339	0.702703	1.368221	0.139822	L	L	0.007887	0.568663	L	L	38.690998	39.868825	35.710072	39.868825
18	298	0.805339	0.262847	1.013897	0.054289	L	S	-0.002409	-0.177294	L	S	38.601172	36.236884	34.169353	37.420810
18	299	0.805339	0.610308	1.269757	0.145890	L	T	0.015575	1.125648	L	T	39.247516	40.653138	35.503320	40.653138
18	300	0.805339	0.185719	0.952222	0.038836	L	C	0.006547	0.471516	L	C	36.209641	35.052940	32.718660	35.421296
18	301	0.805339	0.116052	0.905908	0.015483	L	F	-0.000781	-0.059388	L	F	36.334793	37.309636	31.983506	37.309636
18	303	0.805339	0.536292	1.228300	0.113332	L	Q	0.004782	0.343686	L	Q	34.903543	34.996649	32.087575	34.996649
18	305	0.805339	0.324177	1.063872	0.065644	L	V	-0.010668	-0.775700	L	V	33.200249	33.603342	30.317480	33.603342
18	306	0.805339	0.134540	0.891496	0.048384	L	G	0.010091	0.728333	L	G	30.768735	28.529750	28.529750	31.636566
18	307	0.805339	0.393531	1.129946	0.068925	L	S	0.001179	0.082675	L	S	33.563798	34.283160	30.377260	34.283160
18	309	0.805339	0.049436	0.834565	0.020211	L	G	0.003708	0.265858	L	G	39.726561	37.438558	36.625732	40.615545
18	310	0.805339	0.411967	1.145262	0.072044	L	R	-0.008609	-0.626530	L	R	37.861876	33.064544	29.973116	37.133137
18	311	0.805339	0.330338	1.060126	0.075551	L	D	-0.006738	-0.490918	L	D	40.085076	38.163555	35.100949	39.866449
18	312	0.805339	0.439100	1.158778	0.085661	L	T	-0.009834	-0.715285	L	T	42.458226	42.343547	39.224208	43.541038
18	313	0.805339	0.426148	1.157147	0.074341	L	R	-0.018051	-1.310553	L	R	45.482993	46.845884	41.792447	46.845884
18	315	0.805339	0.410563	1.148649	0.067253	L	I	-0.008382	-0.610093	L	I	43.111017	44.311229	38.642678	44.311229
18	316	0.805339	0.613477	1.294627	0.124189	L	F	-0.020159	-1.463291	L	F	39.902440	36.719407	33.860221	40.301576
18	318	0.805339	0.528947	1.217357	0.116929	L	V	0.002335	0.166406	L	V	39.418480	40.593443	35.127082	41.064859
18	319	0.805339	0.024744	0.824534	0.005549	L	H	-0.002409	-0.177292	L	H	38.682657	38.865328	35.809245	39.993922
18	320	0.805339	0.227469	0.982063	0.050745	L	Q	0.001006	0.070077	L	Q	39.922262	41.588930	37.262333	41.588930
18	322	0.805339	0.752380	1.408124	0.149596	L	E	0.001821	0.129162	L	E	39.902115	41.327559	36.582883	41.327559
18	324	0.805339	0.301819	1.054659	0.052499	L	I	-0.014819	-1.076435	L	I	36.950675	37.626842	32.871877	37.820037
18	326	0.805339	0.409671	1.140769	0.074242	L	Q	-0.007225	-0.526208	L	Q	31.901564	31.270048	27.687148	31.270048
18	327	0.805339	0.445915	1.176830	0.074425	L	F	-0.020242	-1.469289	L	F	29.742007	26.240744	24.844513	29.577467
18	328	0.805339	0.730608	1.377777	0.158170	L	V	0.000386	0.025209	L	V	28.673481	27.969147	24.806948	27.969147
18	329	0.805339	0.526920	1.254131	0.078128	L	Y	0.001598	0.112977	L	Y	27.330335	26.613849	25.821374	27.357835
18	330	0.805339	0.535766	1.263898	0.077207	L	S	-0.004967	-0.362637	L	S	25.816395	24.108751	23.246640	24.321712
18	331	0.805339	0.793700	1.448858	0.150181	L	S	0.009102	0.656672	L	S	24.891283	23.571879	21.658408	24.701923
18	332	0.805339	0.374909	1.097969	0.082280	L	P	-0.002634	-0.193642	L	P	21.213493	19.088330	18.273943	19.629076
18	333	0.805339	0.433923	1.156427	0.082836	L	H	0.002772	0.198072	L	H	22.216938	19.730534	19.730534	22.057218
18	336	0.805339	0.726128	1.404826	0.126640	L	K	0.004358	0.312945	L	K	24.727304	23.665052	22.179589	24.120811
18	337	0.805339	0.216617	0.959174	0.062782	L	S	0.014547	1.051174	L	S	22.892722	19.624749	19.202524	20.845410
18	338	0.805339	0.846131	1.477217	0.174253	L	W	0.006732	0.484931	L	W	22.171423	16.173776	15.168773	20.368298
18	339	0.805339	0.718593	1.389625	0.134307	L	E	0.007295	0.525711	L	E	25.777474	24.902780	22.973812	25.573231
18	340	0.805339	0.694858	1.369800	0.130397	L	M	-0.007191	-0.523753	L	M	26.880681	25.947427	24.702833	25.947427
18	341	0.805339	0.462379	1.193926	0.073792	L	F	-0.004617	-0.337284	L	F	24.842489	22.042783	20.283375	22.818154
18	342	0.805339	0.527558	1.225175	0.107722	L	E	0.008373	0.603849	L	E	27.022132	23.930664	22.626758	26.337363
18	343	0.805339	0.712373	1.368902	0.148811	L	E	0.014756	1.066327	L	E	30.007577	29.517470	26.959906	29.517470
18	344	0.805339	0.402251	1.155139	0.052451	L	M	-0.008529	-0.620726	L	M	29.799074	27.019699	25.682944	28.326475
18	345	0.805339	0.596999	1.280906	0.121432	L	I	-0.001796	-0.132899	L	I	29.604792	27.929320	26.341532	28.173577
18	346	0.805339	0.794451	1.447719	0.152071	L	T	0.031768	2.298815	L	T	32.596717	31.586042	29.356527	32.247994
18	347	0.805339	0.815505	1.449082	0.171762	L	T	-0.006088	-0.443885	L	T	34.424270	33.083276	31.505091	33.569536
18	348	0.805339	0.515252	1.241449	0.079142	L	A	-0.028625	-2.076696	L	A	34.034820	32.578461	30.665574	32.578461
18	349	0.805339	0.313953	1.037458	0.081834	L	E	0.006941	0.500103	L	E	35.065380	31.219788	29.474489	34.142614
18	350	0.805339	0.700639	1.373323	0.132655	L	E	0.011419	0.824526	L	E	38.184878	36.545966	34.799303	37.865011
18	351	0.805339	0.547800	1.262761	0.090378	L	F	-0.017132	-1.243985	L	F	39.097890	37.981356	36.111832	37.981356
18	352	0.805339	0.561851	1.265760	0.101430	L	Y	-0.022070	-1.601784	L	Y	39.469569	36.298705	34.113223	38.324273
18	353	0.805339	0.600961	1.288648	0.117652	L	Q	0.015561	1.124644	L	Q	40.871634	37.556383	35.826825	40.088161
18	354	0.805339	0.736067	1.414945	0.126460	L	S	0.001117	0.078174	L	S	43.746868	42.683314	40.347939	43.419344
18	355	0.805339	0.048721	0.834418	0.019642	L	L	0.003955	0.283734	L	L	44.274741	42.231763	40.099399	43.327335
18	356	0.805339	0.527393	1.250516	0.082216	L	G	0.009229	0.665832	L	G	44.455241	42.284456	41.565273	44.398462
18	357	0.805339	0.262722	1.038530	0.029532	L	I	-0.009647	-0.701684	L	I	41.706119	40.477572	37.689181	41.039747
18	358	0.805339	0.258713	1.016524	0.047528	L	P	-0.000077	-0.008376	L	P	40.023799	40.947209	36.345156	40.947209
18	359	0.805339	0.234781	0.989458	0.050662	L	Y	0.000923	0.064069	L	Y	36.237137	34.562180	32.435481	35.795241
18	360	0.805339	0.190168	0.956539	0.038968	L	H	0.008196	0.591026	L	H	33.053304	31.902930	29.192923	33.187086
18	361	0.805339	0.440778	1.152998	0.093119	L	I	0.007893	0.569057	L	I	29.650477	28.034209	26.011853	29.365405
18	362	0.805339	0.487981	1.219500	0.073820	L	V	-0.007674	-0.558728	L	V	26.722578	26.289763	22.880873	27.372760
18	363	0.805339	0.784115	1.433386	0.156069	L	N	0.002810	0.200784	L	N	22.960786	20.352806	18.131811	22.440088
18	364	0.805339	0.555395	1.258339	0.102396	L	I	-0.024817	-1.800750	L	I	21.654057	22.072722	17.022966	22.282691
18	365	0.805339	0.406405	1.144358	0.067386	L	V	-0.023072	-1.674380	L	V	19.031045	20.123562	15.707784	20.123562
18	366	0.805339	0.421509	1.167439	0.059410	L	S	-0.009216	-0.670504	L	S	15.678285	14.889218	11.992174	14.889218
18	367	0.805339	0.242206	0.981498	0.066047	L	G	0.002955	0.211330	L	G	17.058019	14.748072	14.283895	17.901181
18	368	0.805339	0.239470	0.990746	0.054063	L	S	-0.006069	-0.442488	L	S	19.981648	21.898049	16.486087	21.898049
18	369	0.805339	0.422817	1.148424	0.079732	L	L	0.008947	0.645402	L	L	18.354636	16.740392	14.107368	17.681590
18	370	0.805339	0.326365	1.049880	0.081824	L	N	-0.011331	-0.823749	L	N	18.751950	20.406914	14.516462	20.406914
18	371	0.805339	0.756408	1.406982	0.154765	L	H	-0.036041	-2.613992	L	H	16.232584	16.081754	13.069715	16.846441
18	372	0.805339	0.693516	1.355310	0.143545	L	A	-0.006900	-0.502698	L	A	17.649352	19.146970	14.807715	19.146970
18	373	0.805339	0.477218	1.177613	0.104944	L	A	0.000743	0.051018	L	A	17.763360	18.795439	13.366045	18.795439
18	374	0.805339	0.682074	1.322717	0.164696	L	S	0.023468	1.697463	L	S	15.329058	13.968356	12.434978	14.859615
18	375	0.805339	0.415454	1.141918	0.078876	L	K	-0.001461	-0.108608	L	K	17.962244	17.934202	15.049357	17.934202
18	376	0.805339	0.445717	1.153608	0.097447	L	K	-0.008339	-0.606958	L	K	21.270795	21.474890	17.685613	21.474890
18	377	0.805339	0.435216	1.158720	0.081835	L	L	-0.008106	-0.590037	L	L	24.495889	23.965685	21.186794	24.866706
18	378	0.805339	0.015869	0.816474	0.004734	L	D	-0.000016	-0.003922	L	D	27.480001	26.116509	23.594676	27.568206
18	379	0.805339	0.435636	1.148981	0.091995	L	L	0.011795	0.851752	L	L	31.104374	31.910147	27.538275	31.910147
18	380	0.805339	0.040579	0.830897	0.015021	L	E	0.002183	0.155409	L	E	32.769288	29.463190	26.747228	32.430593
18	381	0.805339	0.472296	1.175932	0.101703	L	A	0.001185	0.083062	L	A	36.532126	37.531158	32.848280	37.531158
18	382	0.805339	0.127568	0.905688	0.027219	L	W	0.002575	0.183802	L	W	39.023208	39.809834	35.894799	39.870050
18	383	0.805339	0.600782	1.303556	0.102565	L	F	-0.024062	-1.746059	L	F	41.442540	39.377861	36.690686	41.380421
18	384	0.805339	0.108086	0.888464	0.024961	L	P	-0.001526	-0.113369	L	P	44.696912	44.334222	41.317604	46.074725
18	385	0.805339	0.515769	1.205581	0.115527	L	G	0.009432	0.680581	L	G	46.374519	44.032070	43.209145	46.840277
18	387	0.805339	0.618046	1.326165	0.097221	L	G	0.012974	0.937225	L	G	42.407963	40.113899	38.305460	42.937001
18	388	0.805339	0.727484	1.407528	0.125295	L	A	0.002340	0.166730	L	A	38.639374	38.705337	35.655383	38.705337
18	389	0.805339	0.302581	1.073450	0.034471	L	F	-0.007165	-0.521854	L	F	35.961551	35.295916	32.459340	35.295916
18	390	0.805339	0.504625	1.195140	0.114824	L	R	-0.013237	-0.961840	L	R	35.198254	36.894540	32.004924	36.894540
18	392	0.805339	0.497023	1.234122	0.068240	L	L	-0.032794	-2.378696	L	L	33.908109	35.194545	30.670001	35.194545
18	393	0.805339	0.564944	1.273074	0.097209	L	V	-0.046473	-3.369749	L	V	31.171457	30.571808	26.931378	31.569515
18	394	0.805339	0.022131	0.818073	0.009398	L	S	0.002748	0.196304	L	S	27.482482	27.122735	24.668112	27.122735
18	395	0.805339	0.528423	1.239091	0.094672	L	C	-0.006177	-0.450314	L	C	25.837139	25.855150	21.432571	26.230409
18	396	0.805339	0.106604	0.885371	0.026573	L	S	-0.000764	-0.058141	L	S	22.480715	22.111084	20.018633	22.111084
18	397	0.805339	0.428703	1.112211	0.121831	L	N	0.013846	1.000383	L	N	20.516107	19.368454	16.319571	19.708791
18	398	0.805339	0.497767	1.205301	0.097805	L	C	-0.002476	-0.182137	L	C	18.898220	19.520500	15.717137	19.520500
18	399	0.805339	0.596189	1.261265	0.140263	L	T	0.012529	0.904915	L	T	18.191414	15.188429	14.224100	16.127988
18	400	0.805339	0.240328	0.996128	0.049539	L	D	0.009276	0.669240	L	D	17.878172	14.449178	14.110792	16.666257
18	401	0.805339	0.325985	1.094703	0.036621	L	Y	-0.031132	-2.258272	L	Y	16.842893	14.275367	12.586299	16.099771
18	402	0.805339	0.024744	0.821223	0.008859	L	Q	0.000435	0.028744	L	Q	20.523199	21.029629	17.658969	21.187414
18	403	0.805339	0.274194	1.050785	0.028748	L	A	-0.007695	-0.560307	L	A	21.706293	21.009075	19.627551	21.009075
18	404	0.805339	0.118474	0.893938	0.029875	L	R	-0.002652	-0.194942	L	R	19.699581	14.122995	14.080064	17.616462
18	405	0.805339	0.192758	0.949981	0.048116	L	R	-0.006672	-0.486174	L	R	21.081128	20.593754	19.238414	20.593754
18	406	0.805339	0.503483	1.202154	0.106668	L	L	-0.002301	-0.169462	L	L	24.566622	24.693448	21.926416	24.693448
18	407	0.805339	0.587574	1.273592	0.119322	L	R	0.008220	0.592782	L	R	24.506489	24.066224	23.104576	24.759455
18	408	0.805339	0.451051	1.186804	0.069586	L	I	-0.009152	-0.665826	L	I	25.495777	24.971371	22.904593	24.971371
18	409	0.805339	0.178780	0.957052	0.027067	L	R	0.005566	0.400513	L	R	25.106779	23.921599	23.921599	24.600507
18	410	0.805339	0.462166	1.195467	0.072038	L	Y	-0.011522	-0.837564	L	Y	25.705304	23.016994	23.016994	23.609459
18	411	0.805339	0.521962	1.232017	0.095284	L	G	-0.029805	-2.162148	L	G	28.834259	27.048192	26.167476	27.736343
18	412	0.805339	0.836362	1.488329	0.153373	L	Q	-0.002450	-0.180253	L	Q	29.283584	24.557166	24.557166	26.984048
18	419	0.805339	0.685845	1.369412	0.121773	L	K	0.011096	0.801151	L	K	20.492028	14.091375	14.091375	17.799742
18	420	0.805339	0.754125	1.419247	0.140217	L	V	0.009747	0.703403	L	V	21.934205	20.959838	18.193361	21.597466
18	421	0.805339	0.798017	1.448543	0.154813	L	E	0.008720	0.628986	L	E	20.846232	17.329379	17.329379	19.938827
18	422	0.805339	0.504542	1.227847	0.082034	L	F	-0.000542	-0.042022	L	F	21.210936	18.467679	18.467679	19.591152
18	423	0.805339	0.443381	1.173905	0.074816	L	V	0.010008	0.722312	L	V	22.816161	23.304113	19.906181	23.395473
18	424	0.805339	0.219527	0.967006	0.057860	L	H	0.008098	0.583913	L	H	21.563066	17.043524	16.956319	20.380858
18	425	0.805339	0.311942	1.070819	0.046461	L	M	-0.024186	-1.755083	L	M	23.183457	22.809212	20.131439	22.809212
18	426	0.805339	0.167131	0.932543	0.039927	L	L	0.006860	0.494238	L	L	24.174992	22.919625	21.730965	23.967641
18	427	0.805339	0.052292	0.846089	0.011543	L	N	-0.003156	-0.231469	L	N	26.360895	23.732145	21.881390	26.036123
18	428	0.805339	0.418760	1.163073	0.061026	L	A	-0.023910	-1.735085	L	A	28.498705	28.280910	25.867003	28.280910
18	429	0.805339	0.221182	0.983954	0.042567	L	T	-0.013405	-0.973954	L	T	31.721906	31.195415	28.153478	31.911664
18	430	0.805339	0.465480	1.195845	0.074974	L	M	-0.028107	-2.039123	L	M	34.843375	35.454548	31.628384	35.454548
18	432	0.805339	0.212382	0.970899	0.046822	L	A	-0.005301	-0.386809	L	A	37.081049	36.204091	33.735138	36.204091
18	433	0.805339	0.591443	1.280787	0.115995	L	T	-0.003037	-0.222821	L	T	40.854494	41.425497	37.111512	41.778092
18	434	0.805339	0.587688	1.288349	0.104678	L	T	-0.015836	-1.150116	L	T	41.455368	39.999749	37.348573	41.408432
18	436	0.805339	0.647679	1.350527	0.102491	L	T	-0.012752	-0.926691	L	T	40.585355	39.268255	36.877123	40.611569
18	437	0.805339	0.476981	1.211212	0.071108	L	I	-0.005623	-0.410178	L	I	44.131880	44.973304	40.400557	44.973304
18	438	0.805339	0.540329	1.256292	0.089375	L	C	-0.023812	-1.727982	L	C	43.400053	42.688385	39.956223	42.688385
18	439	0.805339	0.278113	1.017504	0.065948	L	A	-0.004766	-0.348048	L	A	42.269519	41.246741	38.709026	41.246741
18	440	0.805339	0.314783	1.073309	0.046813	L	I	-0.003438	-0.251862	L	I	45.406590	44.860179	41.819304	45.896334
18	441	0.805339	0.329879	1.064339	0.070880	L	L	0.023921	1.730326	L	L	47.794730	48.105226	44.332407	48.105226
18	442	0.805339	0.015869	0.817363	0.003846	L	E	-0.000912	-0.068867	L	E	46.652502	44.595259	41.822227	45.727650
18	443	0.805339	0.306500	1.044244	0.067594	L	N	-0.000916	-0.069132	L	N	46.561253	43.364273	40.864236	45.618424
18	444	0.805339	0.477445	1.201373	0.081411	L	Y	0.009154	0.660460	L	Y	49.838603	47.292237	44.995876	49.907046
18	445	0.805339	0.182482	0.919957	0.067864	L	Q	0.016059	1.160680	L	Q	51.932752	49.498026	46.778158	51.743972
18	446	0.805339	0.609968	1.296077	0.119230	L	T	0.011454	0.827051	L	T	55.438157	55.559078	51.939595	56.384150
18	447	0.805339	0.626145	1.316329	0.115155	L	E	0.020196	1.460392	L	E	58.773831	60.242815	55.371351	60.242815
18	448	0.805339	0.271129	1.004065	0.072403	L	K	0.011670	0.842736	L	K	59.774117	60.543665	56.411818	60.543665
18	449	0.805339	0.451980	1.151018	0.106302	L	G	0.005060	0.363812	L	G	56.475914	54.120153	52.408524	56.722429
18	450	0.805339	0.295400	1.063308	0.037431	L	I	0.002972	0.212536	L	I	53.337828	51.180278	48.674327	52.364816
18	451	0.805339	0.755298	1.430365	0.130273	L	T	0.016783	1.213166	L	T	53.697972	53.817724	49.194652	53.817724
18	452	0.805339	0.302303	1.079144	0.028498	L	V	-0.003443	-0.252244	L	V	52.452621	52.514397	49.585185	53.334390
18	454	0.805339	0.538536	1.250913	0.092962	L	E	0.009959	0.718720	L	E	51.128446	50.861289	48.302460	50.861289
18	455	0.805339	0.418665	1.154381	0.069623	L	K	0.005660	0.407319	L	K	48.739956	46.639237	44.795946	47.010301
18	456	0.805339	0.054495	0.840613	0.019222	L	L	0.004321	0.310279	L	L	49.529575	46.683552	44.589753	48.833532
18	457	0.805339	0.596016	1.305346	0.096009	L	K	0.008962	0.646523	L	K	53.319989	53.860003	49.683116	53.860003
18	458	0.805339	0.477685	1.185748	0.097276	L	E	0.014270	1.031087	L	E	53.646701	51.434316	49.757653	52.596235
18	459	0.805339	0.277118	1.026874	0.055583	L	F	-0.000024	-0.004535	L	F	52.330659	48.568104	46.742000	50.648724
18	460	0.805339	0.551757	1.246301	0.110795	L	M	0.018902	1.366704	L	M	54.202139	52.322022	50.077828	54.193575
18	465	0.805339	0.835218	1.483426	0.157131	L	Q	0.013153	0.950149	L	Q	57.226989	57.832336	53.923348	57.913771
18	466	0.805339	0.631190	1.329555	0.106974	L	E	0.011374	0.821259	L	E	58.117654	59.557600	54.214627	59.557600
18	467	0.805339	0.820403	1.458031	0.167711	L	L	0.019716	1.425668	L	L	57.026933	57.780722	54.729485	57.780722
18	468	0.805339	0.356292	1.096133	0.065499	L	I	0.010200	0.736234	L	I	56.169361	52.719296	50.283558	54.938530
18	469	0.805339	0.825022	1.474685	0.155676	L	P	0.012071	0.871789	L	P	58.697121	59.029013	55.630984	60.366448
18	470	0.805339	0.764095	1.411719	0.157715	L	F	0.009829	0.709348	L	F	58.658883	55.304875	52.578374	58.976832
18	471	0.805339	0.844536	1.466765	0.183110	L	V	0.033767	2.443663	L	V	60.915399	59.930512	57.210529	61.256852
19	20	0.529246	0.638092	1.042662	0.124677	I	R	0.047095	3.409240	I	R	3.821047	5.544935	1.333612	5.544935
19	21	0.529246	0.713646	1.171771	0.071121	I	E	0.000236	0.014347	I	E	5.307047	7.197317	3.220980	7.197317
19	22	0.529246	0.730878	1.161538	0.098586	I	T	0.011229	0.810791	I	T	5.175047	4.080197	2.704255	5.715911
19	23	0.529246	0.687691	1.112127	0.104810	I	Q	0.006852	0.493628	I	Q	6.402725	4.949845	3.198767	6.612617
19	24	0.529246	0.747210	1.179160	0.097296	I	E	0.019263	1.392817	I	E	8.805237	9.892724	5.312445	10.013657
19	25	0.529246	0.720303	1.171381	0.078168	I	K	-0.003217	-0.235859	I	K	9.805341	10.357165	7.029984	10.525436
19	26	0.529246	0.295342	0.779595	0.044993	I	R	0.006220	0.447857	I	R	10.713573	8.719714	7.636617	10.702254
19	27	0.529246	0.663214	1.098347	0.094113	I	F	0.014041	1.014487	I	F	12.402616	14.039211	9.221523	14.692648
19	134	0.529246	0.884363	1.310520	0.103089	I	E	-0.003194	-0.234186	I	E	12.229219	10.869857	8.669597	12.311837
19	135	0.529246	0.470892	0.960781	0.039358	I	I	-0.006262	-0.456486	I	I	8.593645	3.987817	3.987817	6.788104
19	136	0.529246	0.153786	0.658047	0.024985	I	G	-0.009820	-0.714219	I	G	9.112869	7.593821	5.851830	8.958013
19	137	0.529246	0.150747	0.655392	0.024601	I	N	-0.001959	-0.144677	I	N	9.272005	9.355306	7.839364	10.668262
19	138	0.529246	0.608090	1.051647	0.085689	I	L	0.015556	1.124233	I	L	8.039777	5.539586	5.539586	8.391442
19	139	0.529246	0.564134	1.033652	0.059729	I	L	-0.016792	-1.219396	I	L	10.415359	10.278507	8.662442	11.252244
19	140	0.529246	0.668518	1.121736	0.076028	I	H	-0.003135	-0.229939	I	H	13.595989	15.478446	12.451815	15.733152
19	141	0.529246	0.608168	1.075593	0.061822	I	P	0.003776	0.270777	I	P	14.525796	14.988815	14.154113	16.316431
19	142	0.529246	0.635958	1.083364	0.081840	I	S	0.005684	0.409042	I	S	17.578238	19.343870	16.258798	19.800296
19	143	0.529246	0.336004	0.807932	0.057318	I	V	0.014441	1.043495	I	V	16.049923	15.419573	13.888666	15.899594
19	144	0.529246	0.170010	0.667921	0.031336	I	P	0.000002	-0.002618	I	P	17.206571	18.942975	14.610023	19.793711
19	145	0.529246	0.713416	1.148867	0.093795	I	I	0.012735	0.919848	I	I	14.776735	13.442507	11.211984	15.150033
19	146	0.529246	0.170363	0.659946	0.039663	I	S	0.006907	0.497616	I	S	16.874594	19.140172	14.257605	19.506693
19	147	0.529246	0.819792	1.243228	0.105810	I	N	0.011431	0.825382	I	N	17.959785	17.814657	15.551626	18.897975
19	148	0.529246	0.558651	1.032260	0.055637	I	D	-0.002067	-0.152537	I	D	21.581704	22.994796	18.162423	23.540982
19	149	0.529246	0.416364	0.890077	0.055533	I	E	0.006942	0.500135	I	E	22.986572	22.037014	20.231609	24.169052
19	153	0.529246	0.202222	0.689528	0.041940	I	N	0.006563	0.472745	I	N	23.273890	21.957510	20.074133	24.857126
19	154	0.529246	0.643409	1.087520	0.085135	I	K	0.011067	0.799008	I	K	24.520681	24.602964	22.407262	24.914935
19	155	0.529246	0.552462	1.024914	0.056794	I	V	-0.002369	-0.174412	I	V	27.691482	29.547748	25.568141	30.129039
19	156	0.529246	0.554416	1.020240	0.063422	I	E	0.002674	0.190971	I	E	27.922262	24.858501	23.368763	28.009021
19	157	0.529246	0.549563	1.004774	0.074035	I	R	0.004820	0.346418	I	R	31.328260	28.786170	28.124913	32.313304
19	158	0.529246	0.739682	1.193639	0.075289	I	I	-0.008016	-0.583505	I	I	34.394016	34.248678	32.564663	35.854641
19	159	0.529246	0.648086	1.092284	0.085049	I	W	0.002483	0.177100	I	W	37.233884	37.093606	35.105720	37.711031
19	160	0.529246	0.283833	0.745010	0.068069	I	G	0.013908	1.004893	I	G	40.598957	39.598396	38.545865	41.433510
19	161	0.529246	0.755710	1.196887	0.088069	I	D	0.001745	0.123641	I	D	42.222835	43.956003	40.233365	44.617438
19	162	0.529246	0.784774	1.203099	0.110922	I	C	0.015275	1.103893	I	C	39.888526	37.846270	36.430661	39.313612
19	167	0.529246	0.627943	1.060625	0.096564	I	K	0.015433	1.115324	I	K	50.381537	51.284631	47.716098	52.268793
19	168	0.529246	0.616847	1.061342	0.084751	I	Y	-0.000471	-0.036894	I	Y	48.698026	49.031270	45.021106	50.104631
19	169	0.529246	0.650174	1.054257	0.125163	I	S	0.033367	2.414639	I	S	45.224164	42.780827	41.523125	45.208531
19	170	0.529246	0.061132	0.581806	0.008572	I	H	-0.002425	-0.178456	I	H	43.984076	39.257106	38.182230	43.029010
19	171	0.529246	0.749601	1.167748	0.111100	I	V	0.006193	0.445882	I	V	44.945302	42.376122	41.290737	45.057518
19	172	0.529246	0.476666	0.960403	0.045509	I	D	-0.003274	-0.239958	I	D	48.617510	48.158888	45.376997	49.718870
19	173	0.529246	0.321262	0.815630	0.034878	I	L	0.000779	0.053692	I	L	48.614901	46.319469	45.312358	48.213560
19	174	0.529246	0.571339	1.023562	0.077023	I	V	-0.002625	-0.192957	I	V	47.471520	44.703465	44.129820	46.392807
19	175	0.529246	0.691541	1.132509	0.088278	I	V	-0.000611	-0.047074	I	V	50.525128	48.311589	47.532998	50.886888
19	176	0.529246	0.842814	1.265968	0.106092	I	M	0.003110	0.222564	I	M	53.094690	50.978265	49.951776	53.329346
19	177	0.529246	0.446899	0.911762	0.064384	I	V	-0.004469	-0.326576	I	V	53.090712	50.693604	50.042531	52.390887
19	178	0.529246	0.518709	0.967671	0.080285	I	D	0.016753	1.211002	I	D	53.279633	53.333238	50.877545	54.943275
19	179	0.529246	0.654515	1.090605	0.093156	I	G	0.006527	0.470119	I	G	50.183169	48.666367	46.491986	50.316917
19	180	0.529246	0.665673	1.090583	0.104336	I	F	0.017651	1.276065	I	F	48.438169	43.523703	43.018155	47.828640
19	181	0.529246	0.252283	0.742633	0.038896	I	E	0.002027	0.144107	I	E	49.273732	48.764847	45.907035	50.158950
19	182	0.529246	0.753836	1.176419	0.106663	I	G	0.002847	0.203456	I	G	46.875576	45.078846	44.835104	46.944062
19	186	0.529246	0.489485	0.972267	0.046464	I	A	-0.000912	-0.068877	I	A	45.708939	44.569219	43.870422	45.989804
19	187	0.529246	0.435308	0.911287	0.053268	I	V	-0.007888	-0.574283	I	V	48.313786	48.214879	45.748981	49.676961
19	188	0.529246	0.501013	0.958335	0.071924	I	V	0.017594	1.271880	I	V	47.400940	45.510781	44.107103	47.452413
19	189	0.529246	0.393614	0.873251	0.049609	I	A	0.010084	0.727829	I	A	43.582554	41.160986	39.932855	42.640862
19	190	0.529246	0.104567	0.613994	0.019819	I	G	0.003308	0.236914	I	G	42.896103	41.079765	40.633519	42.710695
19	191	0.529246	0.499805	0.969070	0.059981	I	S	-0.003253	-0.238439	I	S	41.583058	38.378778	37.877063	40.990422
19	192	0.529246	0.319421	0.797478	0.051189	I	R	0.004119	0.295674	I	R	40.192621	34.136018	33.290920	38.685008
19	193	0.529246	0.306905	0.780275	0.055876	I	G	0.004621	0.332002	I	G	42.111650	40.388741	39.708775	42.028347
19	194	0.529246	0.549398	0.995923	0.082722	I	Y	0.000020	-0.001364	I	Y	44.267975	38.852030	38.821069	43.567609
19	195	0.529246	0.571858	1.040435	0.060669	I	F	-0.009228	-0.671335	I	F	46.985299	46.775473	44.596974	48.328047
19	196	0.529246	0.315228	0.785200	0.059274	I	L	0.011015	0.795230	I	L	46.887900	43.568877	43.503257	45.718687
19	197	0.529246	0.571560	1.027929	0.072877	I	K	0.005760	0.414552	I	K	50.472565	50.113142	47.700988	51.477876
19	198	0.529246	0.398667	0.883145	0.044768	I	G	-0.000245	-0.020522	I	G	52.765070	51.431391	50.315965	52.800541
19	199	0.529246	0.740062	1.161972	0.107336	I	V	0.009976	0.719982	I	V	51.793691	50.908829	48.703919	52.510364
19	200	0.529246	0.483497	0.954570	0.058173	I	L	0.008834	0.637224	I	L	48.009093	46.210567	45.043726	47.500046
19	201	0.529246	0.333300	0.807833	0.054714	I	V	0.007145	0.514856	I	V	47.929514	47.214199	45.960492	48.893657
19	202	0.529246	0.667924	1.110089	0.087081	I	F	-0.003107	-0.227894	I	F	49.355081	49.602123	46.948088	50.839991
19	203	0.529246	0.139482	0.647716	0.021013	I	L	-0.002356	-0.173450	I	L	46.902568	44.177645	43.860805	46.968396
19	204	0.529246	0.539853	0.988031	0.081069	I	E	-0.003593	-0.263062	I	E	43.922616	40.707171	40.707171	43.745355
19	205	0.529246	0.668070	1.115509	0.081807	I	Q	-0.024443	-1.773713	I	Q	45.562598	43.802405	43.802405	46.861170
19	206	0.529246	0.131828	0.648895	0.012179	I	A	-0.002727	-0.200349	I	A	46.101640	45.888536	43.557397	47.035060
19	207	0.529246	0.224859	0.723800	0.030305	I	L	0.008500	0.613019	I	L	42.407325	40.599734	39.952903	41.795840
19	208	0.529246	0.710545	1.126640	0.113151	I	I	0.019197	1.388035	I	I	41.396043	39.718648	39.718648	41.680504
19	209	0.529246	0.693075	1.138928	0.083394	I	Q	0.000398	0.026053	I	Q	44.075136	44.421994	42.147699	45.559144
19	210	0.529246	0.427336	0.922942	0.033640	I	Y	-0.009944	-0.723191	I	Y	43.069129	41.184176	40.589631	43.484952
19	211	0.529246	0.550013	0.997328	0.081931	I	A	-0.000338	-0.027237	I	A	39.277604	37.387898	37.301910	38.471257
19	212	0.529246	0.475278	0.955301	0.049222	I	L	-0.009337	-0.679248	I	L	39.807795	37.473151	37.473151	40.446513
19	213	0.529246	0.474873	0.932120	0.072000	I	R	0.013084	0.945165	I	R	42.312299	42.730720	40.511719	43.723133
19	215	0.529246	0.658337	1.082824	0.104759	I	L	0.008236	0.593921	I	L	37.218884	33.412415	33.412415	36.274669
19	216	0.529246	0.867753	1.312006	0.084993	I	G	-0.012010	-0.872872	I	G	39.587073	38.580681	37.886108	39.509230
19	217	0.529246	0.733284	1.173830	0.088700	I	S	0.012228	0.883165	I	S	41.271708	40.736758	39.516288	42.233090
19	218	0.529246	0.681913	1.098698	0.112461	I	R	0.033924	2.455055	I	R	37.976368	35.183224	35.183224	37.108161
19	219	0.529246	0.226805	0.724170	0.031881	I	G	-0.003210	-0.235343	I	G	37.180369	36.315418	34.958915	37.094617
19	220	0.529246	0.292776	0.795739	0.026283	I	Y	-0.008988	-0.653945	I	Y	35.349373	30.307547	30.307547	34.896339
19	221	0.529246	0.698939	1.154705	0.073480	I	I	-0.005203	-0.379722	I	I	36.445334	34.168137	33.927440	35.744921
19	222	0.529246	0.570732	1.018885	0.081093	I	P	-0.011138	-0.809696	I	P	37.515432	37.430444	35.857528	38.699235
19	223	0.529246	0.651697	1.117476	0.063468	I	I	-0.008086	-0.588621	I	I	36.279072	32.208179	32.208179	34.630611
19	224	0.529246	0.831978	1.247801	0.113423	I	Y	0.005775	0.415615	I	Y	37.402328	37.173568	34.882949	38.443148
19	225	0.529246	0.472561	0.955860	0.045948	I	T	-0.004554	-0.332751	I	T	34.951910	31.262567	31.262567	32.953927
19	226	0.529246	0.008886	0.537013	0.001119	I	P	-0.000886	-0.066947	I	P	35.350291	32.650482	31.523057	34.188713
19	227	0.529246	0.769756	1.197306	0.101697	I	F	0.006590	0.474697	I	F	34.918575	34.190652	31.594514	35.632168
19	228	0.529246	0.510753	0.987350	0.052650	I	F	-0.009677	-0.703858	I	F	33.600658	32.431746	30.745771	33.905283
19	229	0.529246	0.456458	0.926899	0.058805	I	M	-0.004757	-0.347418	I	M	31.158322	25.359369	25.359369	28.993804
19	230	0.529246	0.537592	1.019299	0.047540	I	R	-0.011282	-0.820154	I	R	30.945021	28.923392	26.200611	30.320469
19	231	0.529246	0.779130	1.182293	0.126083	I	K	0.031650	2.290251	I	K	28.511194	25.553018	23.772149	28.020704
19	232	0.529246	0.695344	1.151390	0.073199	I	E	-0.005203	-0.379737	I	E	26.882778	24.592210	22.487895	26.626556
19	233	0.529246	0.688588	1.132793	0.085041	I	V	0.003070	0.219613	I	V	26.246017	24.752845	22.245152	26.474953
19	234	0.529246	0.532475	1.004938	0.056783	I	M	-0.011054	-0.803613	I	M	25.436041	23.932303	20.991154	25.646127
19	235	0.529246	0.801643	1.223533	0.107356	I	Q	0.007204	0.519136	I	Q	22.563756	20.378237	17.869370	21.820439
19	236	0.529246	0.386189	0.837178	0.078257	I	E	0.019253	1.392112	I	E	20.990753	19.462832	17.431525	20.798522
19	237	0.529246	0.542279	0.997402	0.074123	I	V	0.001966	0.139671	I	V	21.258709	20.530092	18.734755	21.919933
19	238	0.529246	0.372442	0.860179	0.041509	I	A	-0.023941	-1.737289	I	A	20.732594	20.021492	17.542445	21.519724
19	239	0.529246	0.642646	1.098788	0.073105	I	Q	-0.026027	-1.888472	I	Q	18.378791	14.710377	14.710377	16.780063
19	240	0.529246	0.427001	0.892983	0.063264	I	L	-0.002233	-0.164560	I	L	19.822674	16.111524	16.111524	18.589277
19	241	0.529246	0.387796	0.870190	0.046852	I	S	-0.018776	-1.363099	I	S	20.553053	17.315026	17.256055	19.405653
19	242	0.529246	0.721571	1.140829	0.109989	I	Q	-0.014195	-1.031197	I	Q	22.659756	18.419569	18.419569	21.889796
19	243	0.529246	0.540725	0.992746	0.077225	I	F	-0.013573	-0.986147	I	F	24.727551	20.634835	20.634835	23.735862
19	244	0.529246	0.699870	1.135363	0.093753	I	D	0.001615	0.114207	I	D	25.359268	20.858509	20.858509	24.002076
19	245	0.529246	0.541554	1.001771	0.069029	I	E	0.000235	0.014241	I	E	26.443431	22.052750	21.406807	25.610326
19	246	0.529246	0.644798	1.112611	0.061433	I	E	-0.023765	-1.724579	I	E	27.110252	23.222094	23.174248	25.671096
19	247	0.529246	0.762366	1.192601	0.099011	I	L	-0.007924	-0.576851	I	L	28.333925	23.333478	23.333478	26.945152
19	248	0.529246	0.443182	0.909265	0.063163	I	Y	-0.006030	-0.439659	I	Y	31.900930	31.143869	28.687078	32.662244
19	249	0.529246	0.717115	1.129856	0.116506	I	K	0.016773	1.212414	I	K	32.752989	29.999272	29.999272	31.900461
19	250	0.529246	0.752068	1.177478	0.103836	I	V	0.002531	0.180563	I	V	35.619268	32.919744	32.066495	34.945928
19	251	0.529246	0.829284	1.252979	0.105552	I	I	0.004277	0.307110	I	I	37.957085	34.057549	34.057549	37.753030
19	264	0.529246	0.584697	1.042944	0.070999	I	D	0.000952	0.066165	I	D	36.650797	32.218344	32.218344	35.790549
19	265	0.529246	0.564958	0.995825	0.098380	I	E	0.025415	1.838529	I	E	33.915909	29.638056	29.638056	32.114309
19	266	0.529246	0.492431	0.951746	0.069931	I	K	-0.001721	-0.127448	I	K	32.876061	31.652541	29.976803	33.130145
19	267	0.529246	0.619320	1.061577	0.086989	I	Y	-0.003085	-0.226309	I	Y	31.091978	26.318567	26.318567	28.868028
19	268	0.529246	0.118134	0.638733	0.008647	I	L	-0.008632	-0.628180	I	L	32.316768	31.219917	28.129526	32.721604
19	269	0.529246	0.395827	0.881249	0.043824	I	I	-0.004322	-0.315936	I	I	30.182795	28.371094	28.237579	29.922231
19	270	0.529246	0.381584	0.870572	0.040258	I	A	-0.017932	-1.301955	I	A	28.878359	26.057030	26.057030	27.508566
19	271	0.529246	0.057009	0.583139	0.003115	I	T	-0.005965	-0.434931	I	T	28.391854	24.788931	24.788931	26.738449
19	272	0.529246	0.296405	0.795492	0.030159	I	S	-0.001770	-0.131042	I	S	29.805675	29.170642	26.950840	30.453678
19	273	0.529246	0.008886	0.537013	0.001119	I	E	-0.000960	-0.072333	I	E	26.206655	19.890633	19.890633	24.806855
19	274	0.529246	0.454064	0.924547	0.058762	I	Q	-0.014433	-1.048441	I	Q	25.779126	22.851749	22.851749	25.460928
19	275	0.529246	0.459318	0.946915	0.041649	I	P	-0.012244	-0.889869	I	P	28.879234	26.920252	26.071266	29.673346
19	276	0.529246	0.356928	0.853493	0.032681	I	I	-0.008663	-0.630415	I	I	28.599371	27.148042	25.610207	28.343349
19	277	0.529246	0.642344	1.103544	0.068046	I	A	-0.029052	-2.107571	I	A	25.034392	22.032833	22.032833	23.266619
19	278	0.529246	0.525134	1.002470	0.051910	I	A	-0.019182	-1.392504	I	A	26.608899	24.850808	24.193699	26.128543
19	279	0.529246	0.573112	1.044951	0.057407	I	L	-0.009677	-0.703893	I	L	29.606226	28.298279	26.440574	29.442236
19	280	0.529246	0.529948	0.965455	0.093739	I	H	0.027891	2.017899	I	H	28.268033	26.230688	24.788629	27.208783
19	281	0.529246	0.684245	1.128646	0.084846	I	R	0.001142	0.079925	I	R	26.535588	23.461164	23.461164	25.731922
19	282	0.529246	0.483968	0.958687	0.054527	I	D	0.010803	0.779915	I	D	26.665506	24.021493	24.021493	26.216634
19	283	0.529246	0.408888	0.876050	0.062084	I	E	0.004763	0.342293	I	E	28.137593	26.604582	24.018686	27.809379
19	284	0.529246	0.545290	0.985735	0.088802	I	W	0.010581	0.763826	I	W	28.156328	22.850439	22.850439	27.824377
19	285	0.529246	0.397429	0.880912	0.045763	I	L	0.005684	0.409020	I	L	28.593747	25.589105	25.589105	27.051486
19	289	0.529246	0.681544	1.142460	0.068330	I	D	0.001257	0.088287	I	D	32.842274	31.272758	30.523392	32.236817
19	290	0.529246	0.156222	0.650481	0.034988	I	L	0.006457	0.465060	I	L	29.699355	25.066844	25.066844	27.990711
19	291	0.529246	0.026640	0.550898	0.004988	I	P	-0.000747	-0.056873	I	P	29.257057	27.897864	27.897864	28.678247
19	292	0.529246	0.619308	1.080277	0.068277	I	I	0.003130	0.224005	I	I	30.561291	28.923851	27.978836	30.057588
19	293	0.529246	0.516027	0.970766	0.074507	I	K	0.012150	0.877469	I	K	31.184605	30.237863	30.099105	31.613446
19	294	0.529246	0.505114	0.985686	0.048674	I	Y	-0.010846	-0.788559	I	Y	32.119542	29.175725	29.175725	31.127602
19	295	0.529246	0.595661	1.053748	0.071159	I	A	0.000588	0.039837	I	A	34.003837	34.105341	32.303990	35.158969
19	296	0.529246	0.348894	0.837301	0.040839	I	G	-0.006554	-0.477610	I	G	33.236356	31.785056	31.771336	32.972294
19	297	0.529246	0.702703	1.151977	0.079972	I	L	-0.007229	-0.526554	I	L	35.935111	35.855323	33.490092	37.095145
19	298	0.529246	0.262847	0.760337	0.031756	I	S	-0.005718	-0.417085	I	S	35.602796	31.546878	31.546878	34.061722
19	299	0.529246	0.610308	1.061497	0.078057	I	T	-0.008074	-0.587746	I	T	36.122962	35.643420	32.660444	37.052569
19	300	0.529246	0.185719	0.694176	0.020790	I	C	-0.000552	-0.042774	I	C	33.022647	30.354950	30.354950	31.916644
19	301	0.529246	0.116052	0.635476	0.009822	I	F	-0.000928	-0.070037	I	F	32.975638	31.716838	28.981447	33.196930
19	303	0.529246	0.536292	1.001783	0.063756	I	Q	-0.007990	-0.581653	I	Q	31.473561	29.135014	29.135014	30.615662
19	305	0.529246	0.324177	0.819056	0.034367	I	V	-0.016071	-1.167148	I	V	29.903277	27.879422	27.251035	29.294571
19	306	0.529246	0.134540	0.645431	0.018356	I	G	-0.006953	-0.506530	I	G	27.678165	25.581976	25.581976	27.804939
19	307	0.529246	0.393531	0.881368	0.041410	I	S	-0.003366	-0.246670	I	S	30.653399	29.632880	27.565243	30.898225
19	309	0.529246	0.049436	0.566398	0.012284	I	G	0.001376	0.096948	I	G	36.969152	34.810675	33.915437	37.286064
19	310	0.529246	0.411967	0.898669	0.042544	I	R	-0.010764	-0.782626	I	R	35.205213	29.260447	27.928467	34.044948
19	311	0.529246	0.330338	0.800392	0.059192	I	D	0.004804	0.345257	I	D	37.464995	34.250505	33.045088	36.988545
19	312	0.529246	0.439100	0.915822	0.052523	I	T	-0.010594	-0.770312	I	T	39.643273	37.641837	36.633469	40.191072
19	313	0.529246	0.426148	0.917273	0.038122	I	R	-0.022944	-1.665068	I	R	42.743886	42.587621	39.474385	43.838106
19	315	0.529246	0.410563	0.876540	0.063269	I	I	0.013278	0.959221	I	I	40.343652	40.004540	36.661393	41.307040
19	316	0.529246	0.613477	1.060399	0.082325	I	F	-0.013082	-0.950579	I	F	37.277529	33.185016	32.199229	37.620797
19	318	0.529246	0.528947	0.976703	0.081490	I	V	0.005749	0.413753	I	V	36.374854	35.880583	32.708964	37.602369
19	319	0.529246	0.024744	0.550898	0.003092	I	H	-0.002168	-0.159843	I	H	35.431363	33.365904	33.140688	36.011507
19	320	0.529246	0.227469	0.720288	0.036427	I	Q	0.003552	0.254557	I	Q	36.720183	36.361996	34.801449	37.802482
19	322	0.529246	0.752380	1.184063	0.097563	I	E	-0.000109	-0.010644	I	E	37.002773	36.951136	34.706677	38.274194
19	324	0.529246	0.301819	0.786084	0.044981	I	I	0.000487	0.032486	I	I	34.426565	34.314744	31.477911	35.523777
19	326	0.529246	0.409671	0.896289	0.042628	I	Q	-0.011217	-0.815454	I	Q	29.715976	28.633253	26.283567	29.616933
19	327	0.529246	0.445915	0.930003	0.045158	I	F	-0.017412	-1.264251	I	F	27.482451	22.509407	22.509407	27.300610
19	328	0.529246	0.730608	1.142282	0.117572	I	V	0.013285	0.959757	I	V	26.751918	25.914258	23.401099	26.730657
19	329	0.529246	0.526920	1.012281	0.043885	I	Y	-0.006697	-0.487996	I	Y	25.462000	23.548540	23.548540	25.734393
19	330	0.529246	0.535766	1.009084	0.055928	I	S	0.001616	0.114265	I	S	24.429787	22.955422	21.803072	23.720732
19	331	0.529246	0.793700	1.223574	0.099372	I	S	0.006126	0.441042	I	S	23.907976	23.377616	21.155789	24.759126
19	332	0.529246	0.374909	0.851087	0.053069	I	P	-0.003055	-0.224130	I	P	20.399480	18.384850	18.384850	19.503213
19	333	0.529246	0.433923	0.907679	0.055491	I	H	0.002573	0.183639	I	H	22.034037	20.558362	20.366502	23.047442
19	336	0.529246	0.726128	1.163936	0.091438	I	K	0.010616	0.766333	I	K	24.253214	23.716591	22.673138	24.636619
19	337	0.529246	0.216617	0.704767	0.041096	I	S	0.009215	0.664871	I	S	21.969485	19.024449	19.024449	20.704782
19	338	0.529246	0.846131	1.271480	0.103897	I	W	-0.006826	-0.497317	I	W	21.593269	15.978788	15.978788	21.227945
19	339	0.529246	0.718593	1.166980	0.080859	I	E	-0.003090	-0.226640	I	E	25.334317	25.768888	23.636994	26.460954
19	340	0.529246	0.694858	1.141287	0.082817	I	M	-0.008121	-0.591159	I	M	25.901678	25.126837	25.085402	25.720194
19	341	0.529246	0.462379	0.951094	0.040531	I	F	-0.011294	-0.821011	I	F	23.737410	20.824673	20.588633	22.694281
19	342	0.529246	0.527558	1.002536	0.054268	I	E	-0.011396	-0.828454	I	E	26.265946	24.207832	23.746379	26.938050
19	343	0.529246	0.712373	1.137571	0.104049	I	E	0.015446	1.116273	I	E	29.061728	28.989854	27.656561	29.546090
19	344	0.529246	0.402251	0.889704	0.041794	I	M	0.001489	0.105082	I	M	28.397837	25.146671	25.146671	27.487997
19	345	0.529246	0.596999	1.044484	0.081761	I	I	0.000313	0.019912	I	I	28.301293	26.962956	26.485513	27.774169
19	346	0.529246	0.794451	1.241742	0.081955	I	T	0.002441	0.174074	I	T	31.549647	31.147377	29.804023	32.326680
19	347	0.529246	0.815505	1.209215	0.135537	I	T	0.017987	1.300348	I	T	33.058657	31.769849	31.769849	32.840415
19	348	0.529246	0.515252	0.985639	0.058860	I	A	-0.012369	-0.898945	I	A	32.447809	30.639115	30.455642	31.516640
19	349	0.529246	0.313953	0.790528	0.052671	I	E	0.003171	0.226949	I	E	33.799430	30.644870	29.978711	33.863195
19	350	0.529246	0.700639	1.145358	0.084527	I	E	0.004397	0.315758	I	E	36.968105	36.070263	35.032711	37.548762
19	351	0.529246	0.547800	1.009114	0.067932	I	F	-0.003126	-0.229292	I	F	37.531028	35.978339	35.871279	36.882217
19	352	0.529246	0.561851	1.018322	0.072775	I	Y	-0.008853	-0.644155	I	Y	37.907887	33.887968	33.522808	37.312662
19	353	0.529246	0.600961	1.057934	0.072273	I	Q	0.004796	0.344716	I	Q	39.623289	37.006595	36.318407	39.766777
19	354	0.529246	0.736067	1.189646	0.075667	I	S	-0.007179	-0.522870	I	S	42.372171	40.970949	40.373964	42.709012
19	355	0.529246	0.048721	0.563937	0.014030	I	L	0.003662	0.262505	I	L	42.662073	39.799765	39.511397	42.132792
19	356	0.529246	0.527393	0.996040	0.060599	I	G	0.012358	0.892568	I	G	43.050091	42.090019	41.292618	43.635974
19	357	0.529246	0.262722	0.773325	0.018644	I	I	-0.007251	-0.528100	I	I	40.207693	38.374159	37.492517	39.944906
19	358	0.529246	0.258713	0.755177	0.032782	I	P	0.001317	0.092670	I	P	38.760115	39.591712	35.958065	40.360437
19	359	0.529246	0.234781	0.725650	0.038377	I	Y	0.005502	0.395826	I	Y	34.978231	33.402302	32.458311	35.085153
19	360	0.529246	0.190168	0.698280	0.021134	I	H	0.000795	0.054843	I	H	32.019739	30.695261	29.026731	32.973614
19	361	0.529246	0.440778	0.905636	0.064388	I	I	0.008058	0.581030	I	I	28.633739	27.312105	26.324490	29.295192
19	362	0.529246	0.487981	0.962308	0.054920	I	V	0.001057	0.073781	I	V	25.651567	24.913027	22.777980	26.772072
19	363	0.529246	0.784115	1.214348	0.099013	I	N	-0.002283	-0.168172	I	N	22.005994	19.810966	18.477073	22.588180
19	364	0.529246	0.555395	1.025936	0.058706	I	I	-0.025375	-1.841217	I	I	20.235056	19.669682	16.708036	21.007522
19	365	0.529246	0.406405	0.873369	0.062282	I	V	0.002493	0.177870	I	V	17.746220	18.644466	14.949594	19.250914
19	366	0.529246	0.421509	0.907425	0.043330	I	S	-0.002028	-0.149709	I	S	14.080521	13.339976	11.387707	13.907944
19	367	0.529246	0.242206	0.731736	0.039716	I	G	-0.001984	-0.146554	I	G	15.050746	13.039163	12.926534	15.854791
19	368	0.529246	0.239470	0.737329	0.031387	I	S	-0.008357	-0.608267	I	S	17.672182	18.711775	14.776553	19.688666
19	369	0.529246	0.422817	0.889678	0.062385	I	L	0.015599	1.127388	I	L	15.880427	14.457722	12.987064	15.477379
19	370	0.529246	0.326365	0.799565	0.056046	I	N	-0.005525	-0.403078	I	N	15.735287	15.662700	12.661582	16.989834
19	371	0.529246	0.756408	1.179444	0.106210	I	H	-0.019903	-1.444790	I	H	12.937875	10.288474	10.288474	12.670663
19	372	0.529246	0.693516	1.147767	0.074995	I	A	-0.024442	-1.773579	I	A	14.644726	14.539169	12.718628	15.826167
19	373	0.529246	0.477218	0.953536	0.052928	I	A	-0.015944	-1.157899	I	A	15.311936	15.479053	12.452392	16.543327
19	374	0.529246	0.682074	1.102496	0.108825	I	S	0.015480	1.118756	I	S	13.526090	12.962772	12.962772	13.909834
19	375	0.529246	0.415454	0.894823	0.049877	I	K	-0.003221	-0.236160	I	K	16.521221	17.053068	15.063273	17.624101
19	376	0.529246	0.445717	0.914634	0.060329	I	K	-0.009590	-0.697613	I	K	19.559317	19.033819	17.470600	19.947056
19	377	0.529246	0.435216	0.909538	0.054924	I	L	-0.004522	-0.330390	I	L	23.051624	23.138279	20.968882	24.308996
19	378	0.529246	0.015869	0.544017	0.001099	I	D	-0.002041	-0.150626	I	D	25.802727	23.511741	22.739093	26.199857
19	379	0.529246	0.435636	0.906610	0.058273	I	L	0.005265	0.378658	I	L	29.527984	29.997672	27.054488	30.864061
19	380	0.529246	0.040579	0.563989	0.005836	I	E	-0.002649	-0.194695	I	E	31.141232	27.375467	25.947830	31.275170
19	381	0.529246	0.472296	0.950932	0.050610	I	A	-0.015827	-1.149435	I	A	34.908213	35.289697	32.159667	36.224056
19	382	0.529246	0.127568	0.644520	0.012294	I	W	-0.003994	-0.292164	I	W	37.527075	38.155468	35.292992	39.014511
19	383	0.529246	0.600782	1.053674	0.076354	I	F	-0.007340	-0.534561	I	F	39.724636	36.610649	35.584448	39.802267
19	384	0.529246	0.108086	0.624356	0.012976	I	P	-0.004531	-0.331030	I	P	43.116530	42.108664	40.449188	44.894606
19	385	0.529246	0.515769	0.986841	0.058174	I	G	-0.011949	-0.868499	I	G	44.574188	42.888332	41.998111	45.252334
19	387	0.529246	0.618046	1.091055	0.056237	I	G	0.000555	0.037421	I	G	40.845417	39.115262	37.399528	41.646836
19	388	0.529246	0.727484	1.172601	0.084129	I	A	0.002862	0.204574	I	A	37.049756	36.346854	34.682930	37.243239
19	389	0.529246	0.302581	0.803755	0.028073	I	F	0.000554	0.037326	I	F	34.367747	33.382281	31.358617	34.212643
19	390	0.529246	0.504625	0.960456	0.073415	I	R	-0.011227	-0.816184	I	R	33.262151	33.998025	30.878692	35.029543
19	392	0.529246	0.497023	0.963577	0.062693	I	L	-0.004086	-0.298786	I	L	31.765311	32.362037	29.606802	33.408765
19	393	0.529246	0.564944	1.026046	0.068144	I	V	-0.026822	-1.946052	I	V	29.099840	28.109395	26.092130	30.012594
19	394	0.529246	0.022131	0.548231	0.003147	I	S	-0.001249	-0.093236	I	S	25.343367	23.913553	23.544797	25.007923
19	395	0.529246	0.528423	0.987024	0.070646	I	C	0.003990	0.286284	I	C	23.938362	24.057633	21.091439	25.071560
19	396	0.529246	0.106604	0.619968	0.015883	I	S	-0.002185	-0.161106	I	S	20.461558	19.125434	19.125434	20.151626
19	397	0.529246	0.428703	0.870311	0.087639	I	N	0.016266	1.175701	I	N	18.724584	17.863987	15.706825	18.873193
19	398	0.529246	0.497767	0.966848	0.060165	I	C	-0.006115	-0.445823	I	C	16.635468	16.100419	14.000806	17.150751
19	399	0.529246	0.596189	1.052159	0.073276	I	T	-0.011150	-0.810589	I	T	16.401917	13.148783	13.148783	15.076024
19	400	0.529246	0.240328	0.737669	0.031905	I	D	0.005293	0.380673	I	D	15.872841	12.202834	12.202834	15.143520
19	401	0.529246	0.325985	0.828219	0.027012	I	Y	-0.017769	-1.290166	I	Y	14.179736	9.132765	9.132765	13.167512
19	402	0.529246	0.024744	0.537218	0.016772	I	Q	0.011204	0.808936	I	Q	17.658571	16.622122	14.717217	18.079225
19	403	0.529246	0.274194	0.765478	0.037961	I	A	0.013874	1.002418	I	A	19.204033	17.824391	16.650192	18.678158
19	404	0.529246	0.118474	0.621879	0.025841	I	R	0.004342	0.311822	I	R	17.135847	10.720878	10.720878	14.650766
19	405	0.529246	0.192758	0.698784	0.023221	I	R	-0.012992	-0.944020	I	R	18.024119	15.268604	15.268604	16.624720
19	406	0.529246	0.503483	0.944256	0.088473	I	L	0.016451	1.189069	I	L	21.618645	19.898493	18.045225	21.223870
19	407	0.529246	0.587574	1.042318	0.074503	I	R	0.001071	0.074793	I	R	21.936163	19.331909	19.202075	21.607830
19	408	0.529246	0.451051	0.913853	0.066444	I	I	0.014402	1.040679	I	I	23.188909	21.476478	19.777898	22.473243
19	409	0.529246	0.178780	0.695258	0.012768	I	R	-0.001442	-0.107285	I	R	23.277737	20.569933	20.569933	22.821169
19	410	0.529246	0.462166	0.942533	0.048879	I	Y	-0.006350	-0.462806	I	Y	24.340388	21.519163	21.384714	22.867798
19	411	0.529246	0.521962	0.972616	0.078592	I	G	-0.004085	-0.298742	I	G	27.537459	25.178143	24.276453	26.758793
19	412	0.529246	0.836362	1.284741	0.080868	I	Q	-0.022123	-1.605592	I	Q	28.467090	23.826775	23.826775	26.962106
19	419	0.529246	0.685845	1.150353	0.064739	I	K	-0.008412	-0.612260	I	K	19.772221	11.760255	11.760255	17.336561
19	420	0.529246	0.754125	1.208633	0.074739	I	V	-0.011495	-0.835605	I	V	20.752766	18.203450	15.819019	20.167487
19	421	0.529246	0.798017	1.231325	0.095938	I	E	-0.000622	-0.047847	I	E	19.724956	17.260156	17.260156	19.557729
19	422	0.529246	0.504542	0.975500	0.058288	I	F	0.003710	0.266007	I	F	19.546596	14.993080	14.993080	17.782194
19	423	0.529246	0.443381	0.938477	0.034151	I	V	-0.008684	-0.631919	I	V	21.174858	21.060570	17.864735	21.996892
19	424	0.529246	0.219527	0.711445	0.037328	I	H	0.004438	0.318779	I	H	19.900159	15.895238	15.895238	19.560219
19	425	0.529246	0.311942	0.798822	0.042366	I	M	-0.004328	-0.316378	I	M	21.085372	19.692555	18.676128	20.653535
19	426	0.529246	0.167131	0.682063	0.014314	I	L	-0.007542	-0.549197	I	L	22.124659	21.068431	20.933402	22.615841
19	427	0.529246	0.052292	0.577814	0.003724	I	N	-0.005991	-0.436818	I	N	24.049860	20.106029	20.106029	23.651029
19	428	0.529246	0.418760	0.909086	0.038920	I	A	-0.017219	-1.250288	I	A	26.343392	25.763166	24.740948	26.728963
19	429	0.529246	0.221182	0.727083	0.023345	I	T	-0.013649	-0.991657	I	T	29.421844	27.920009	27.139437	29.677136
19	430	0.529246	0.465480	0.944064	0.050663	I	M	-0.017468	-1.268358	I	M	32.732770	32.635506	30.652335	33.680166
19	432	0.529246	0.212382	0.712592	0.029036	I	A	-0.005414	-0.395054	I	A	34.560100	32.479032	32.302778	33.691249
19	433	0.529246	0.591443	1.065530	0.055159	I	T	-0.023516	-1.706490	I	T	38.281912	37.295472	35.665586	39.090162
19	434	0.529246	0.587688	1.041499	0.075435	I	T	-0.004219	-0.308441	I	T	38.798818	35.769242	35.510950	38.495291
19	436	0.529246	0.647679	1.099279	0.077646	I	T	0.001476	0.104187	I	T	38.329511	36.048396	35.755327	38.542537
19	437	0.529246	0.476981	0.950644	0.055583	I	I	0.004868	0.349909	I	I	41.788998	41.370769	39.102535	42.572290
19	438	0.529246	0.540329	0.996541	0.073034	I	C	-0.001777	-0.131554	I	C	41.112680	39.240796	38.478178	40.399115
19	439	0.529246	0.278113	0.761901	0.045459	I	A	-0.001279	-0.095448	I	A	40.247255	38.494238	37.721892	39.535262
19	440	0.529246	0.314783	0.813054	0.030975	I	I	-0.002238	-0.164945	I	I	43.403782	41.967894	40.802103	44.112032
19	441	0.529246	0.329879	0.814160	0.044966	I	L	0.013929	1.006366	I	L	45.690464	44.883446	43.210684	46.037437
19	442	0.529246	0.015869	0.541609	0.003507	I	E	0.000362	0.023424	I	E	44.725352	41.703798	40.534650	44.030036
19	443	0.529246	0.306500	0.776772	0.058974	I	N	0.013692	0.989223	I	N	44.857786	41.169661	40.156452	44.375061
19	444	0.529246	0.477445	0.951845	0.054846	I	Y	0.007089	0.510814	I	Y	48.069449	45.150334	44.442358	48.478523
19	445	0.529246	0.182482	0.682309	0.029419	I	Q	-0.004822	-0.352105	I	Q	50.072875	46.876143	45.691466	50.112135
19	446	0.529246	0.609968	1.062036	0.077179	I	T	0.005944	0.427885	I	T	53.663744	53.315252	51.007262	54.996913
19	447	0.529246	0.626145	1.084229	0.071162	I	E	0.008398	0.605678	I	E	56.936985	57.769574	54.430844	58.768570
19	448	0.529246	0.271129	0.758582	0.041793	I	K	0.001652	0.116891	I	K	57.793226	57.799156	55.270175	58.859664
19	449	0.529246	0.451980	0.902302	0.078925	I	G	0.012009	0.867305	I	G	54.401554	52.962953	51.357070	54.850035
19	450	0.529246	0.295400	0.784748	0.039898	I	I	0.017123	1.237751	I	I	51.308089	48.285978	47.626072	50.493607
19	451	0.529246	0.755298	1.206614	0.077930	I	T	0.002919	0.208728	I	T	51.819893	51.464162	48.402445	52.455956
19	452	0.529246	0.302303	0.811652	0.019897	I	V	-0.001214	-0.090746	I	V	50.510004	49.787283	48.923644	51.699862
19	454	0.529246	0.538536	1.013240	0.054542	I	E	-0.000319	-0.025923	I	E	49.496889	49.075201	47.924838	49.962501
19	455	0.529246	0.418665	0.904139	0.043772	I	K	0.001497	0.105646	I	K	47.021250	44.780221	44.615090	45.874690
19	456	0.529246	0.054495	0.573804	0.009937	I	L	0.000088	0.003613	I	L	47.556761	43.861561	43.817133	47.175833
19	457	0.529246	0.596016	1.062648	0.062614	I	K	0.005080	0.365302	I	K	51.377807	51.449798	49.080139	52.456468
19	458	0.529246	0.477685	0.952221	0.054710	I	E	-0.000153	-0.013848	I	E	51.670112	49.144758	49.144758	51.115967
19	459	0.529246	0.277118	0.773069	0.033296	I	F	-0.003458	-0.253309	I	F	50.135997	45.920702	45.920702	48.712513
19	460	0.529246	0.551757	1.006564	0.074439	I	M	0.013703	0.990004	I	M	51.934347	49.034903	48.982819	52.213139
19	465	0.529246	0.835218	1.276761	0.087703	I	Q	-0.007460	-0.543229	I	Q	55.141595	54.927627	53.195196	56.186342
19	466	0.529246	0.631190	1.091940	0.068496	I	E	0.005310	0.381907	I	E	56.174251	56.968342	53.474126	58.013502
19	467	0.529246	0.820403	1.244285	0.105364	I	L	0.007547	0.544028	I	L	54.997310	55.045827	53.745742	56.111998
19	468	0.529246	0.356292	0.835563	0.049976	I	I	0.013427	0.969979	I	I	53.951165	49.511308	49.122999	52.838448
19	469	0.529246	0.825022	1.267787	0.086481	I	P	-0.008434	-0.613850	I	P	56.470023	55.725789	54.383143	58.276056
19	470	0.529246	0.764095	1.207546	0.085795	I	F	-0.011950	-0.868556	I	F	56.353741	52.053715	51.191188	56.778711
19	471	0.529246	0.844536	1.274854	0.098928	I	V	0.000220	0.013168	I	V	58.453299	56.038072	55.501391	58.672136
20	21	0.638092	0.713646	1.272171	0.079567	R	E	-0.011605	-0.843561	R	E	3.819255	5.372770	1.332235	5.406383
20	22	0.638092	0.730878	1.240467	0.128503	R	T	0.016145	1.166929	R	T	5.567464	6.716639	3.412399	7.521765
20	23	0.638092	0.687691	1.194410	0.131373	R	Q	0.005379	0.386916	R	Q	5.213432	5.755716	3.554387	5.755716
20	24	0.638092	0.747210	1.280302	0.105000	R	E	0.004634	0.332959	R	E	6.439225	5.040170	3.252214	6.659215
20	25	0.638092	0.720303	1.251209	0.107185	R	K	0.002508	0.178946	R	K	8.757838	9.659161	5.327919	9.874279
20	26	0.638092	0.295342	0.883980	0.049454	R	R	-0.000416	-0.032924	R	R	10.017072	11.015047	7.191262	11.015047
20	27	0.638092	0.663214	1.204528	0.096778	R	F	-0.006211	-0.452771	R	F	10.513613	12.872926	7.894411	12.872926
20	134	0.638092	0.884363	1.376290	0.146166	R	E	0.009464	0.682925	R	E	12.621040	13.353559	10.627278	13.888438
20	135	0.638092	0.470892	1.045161	0.063824	R	I	0.005147	0.370144	R	I	9.530669	8.380518	7.180638	9.891191
20	136	0.638092	0.153786	0.767613	0.024265	R	G	-0.020501	-1.488074	R	G	10.568774	10.189585	8.783659	12.027839
20	137	0.638092	0.150747	0.747673	0.041166	R	N	0.007005	0.504708	R	N	11.777255	14.773984	9.993462	14.773984
20	138	0.638092	0.608090	1.165869	0.080313	R	L	-0.009893	-0.719497	R	L	10.880428	10.398929	7.996198	12.571489
20	139	0.638092	0.564134	1.122970	0.079257	R	L	-0.019165	-1.391267	R	L	12.444126	11.923718	9.309441	13.299696
20	140	0.638092	0.668518	1.196115	0.110495	R	H	0.008675	0.625696	R	H	15.717571	18.408665	13.835863	18.408665
20	141	0.638092	0.608168	1.169884	0.076376	R	P	0.001717	0.121650	R	P	16.176766	17.697317	15.105028	18.058409
20	142	0.638092	0.635958	1.174385	0.099664	R	S	0.001713	0.121313	R	S	18.911639	21.440968	16.827236	21.440968
20	143	0.638092	0.336004	0.913057	0.061039	R	V	0.005891	0.424031	R	V	17.011757	17.064772	14.204464	17.285283
20	144	0.638092	0.170010	0.777813	0.030290	R	P	-0.010011	-0.728108	R	P	17.330548	19.751709	14.051004	19.751709
20	145	0.638092	0.713416	1.243921	0.107587	R	I	0.003327	0.238266	R	I	14.269006	12.967145	9.956561	14.191028
20	146	0.638092	0.170363	0.774131	0.034324	R	S	-0.007807	-0.568407	R	S	15.746224	18.156582	12.899370	18.156582
20	147	0.638092	0.819792	1.328914	0.128970	R	N	0.007579	0.546349	R	N	16.537988	17.073806	13.949191	17.073806
20	148	0.638092	0.558651	1.117996	0.078747	R	D	0.004528	0.325266	R	D	20.273835	21.893594	16.569260	21.893594
20	149	0.638092	0.416364	0.983748	0.070708	R	E	0.008209	0.591993	R	E	22.249643	22.755436	19.455204	23.807135
20	153	0.638092	0.202222	0.807917	0.032397	R	N	-0.013104	-0.952166	R	N	23.125019	22.744976	19.598618	24.920757
20	154	0.638092	0.643409	1.183525	0.097977	R	K	0.002710	0.193575	R	K	24.722391	24.569057	21.854869	25.194614
20	155	0.638092	0.552462	1.096375	0.094179	R	V	0.018083	1.307357	R	V	28.136545	30.365096	25.200312	30.606177
20	156	0.638092	0.554416	1.112257	0.080251	R	E	0.002118	0.150643	R	E	28.837567	26.244128	23.504491	29.404112
20	157	0.638092	0.549563	1.087666	0.099989	R	R	0.010965	0.791612	R	R	32.371218	31.612888	29.210475	33.949802
20	158	0.638092	0.739682	1.247217	0.130556	R	I	0.023410	1.693293	R	I	35.235652	35.560915	32.593878	36.827755
20	159	0.638092	0.648086	1.169254	0.116925	R	W	0.010729	0.774503	R	W	38.255938	39.430065	35.412166	39.430065
20	160	0.638092	0.283833	0.860174	0.061751	R	G	-0.007911	-0.575910	R	G	41.486518	39.877949	38.864096	42.818769
20	161	0.638092	0.755710	1.264972	0.128830	R	D	0.017800	1.286829	R	D	42.795966	45.320622	40.179518	45.569415
20	162	0.638092	0.784774	1.289418	0.133448	R	C	0.010427	0.752660	R	C	40.222347	39.466017	36.411356	40.014432
20	167	0.638092	0.627943	1.163374	0.102661	R	K	-0.001690	-0.125212	R	K	50.335708	52.883413	47.375845	52.883413
20	168	0.638092	0.616847	1.142920	0.112019	R	Y	0.002407	0.171604	R	Y	48.641089	50.808096	44.960965	50.808096
20	169	0.638092	0.650174	1.157467	0.130799	R	S	0.012731	0.919563	R	S	45.153377	44.414602	41.364775	45.710328
20	170	0.638092	0.061132	0.685980	0.013245	R	H	-0.000900	-0.067956	R	H	44.139773	41.234353	38.261207	44.137868
20	171	0.638092	0.749601	1.264196	0.123498	R	V	-0.011434	-0.831193	R	V	44.889328	44.196069	41.254960	45.707312
20	172	0.638092	0.476666	1.044006	0.070752	R	D	0.008007	0.577358	R	D	48.562344	49.711204	45.415701	50.399714
20	173	0.638092	0.321262	0.916241	0.043113	R	L	-0.000745	-0.056730	R	L	48.849619	48.527835	45.523380	49.414062
20	174	0.638092	0.571339	1.104159	0.105272	R	V	0.002829	0.202186	R	V	47.805955	47.510706	44.740359	47.778649
20	175	0.638092	0.691541	1.216571	0.113062	R	V	-0.001267	-0.094608	R	V	50.712593	50.629935	47.807464	51.970867
20	176	0.638092	0.842814	1.345188	0.135719	R	M	0.003263	0.233656	R	M	53.325815	53.053472	50.054151	54.484492
20	177	0.638092	0.446899	0.984943	0.100048	R	V	0.011490	0.829666	R	V	53.591781	53.478873	50.618797	54.070845
20	178	0.638092	0.518709	1.082467	0.074334	R	D	-0.007379	-0.537425	R	D	53.739437	56.262392	51.637309	56.600567
20	179	0.638092	0.654515	1.172492	0.120115	R	G	0.008693	0.627031	R	G	50.779410	49.502808	47.361320	52.165673
20	180	0.638092	0.665673	1.167895	0.135870	R	F	0.024375	1.763232	R	F	48.822045	46.237290	43.584776	49.330241
20	181	0.638092	0.252283	0.833445	0.056930	R	E	0.009509	0.686151	R	E	49.502176	51.730485	46.598267	51.730485
20	182	0.638092	0.753836	1.262852	0.129076	R	G	-0.004452	-0.325338	R	G	46.881696	45.559663	45.313122	48.132356
20	186	0.638092	0.489485	1.059572	0.068005	R	A	0.007070	0.509411	R	A	45.561508	46.884531	44.388018	46.933372
20	187	0.638092	0.435308	0.990668	0.082733	R	V	0.004074	0.292359	R	V	48.176163	50.707235	46.323781	50.850327
20	188	0.638092	0.501013	1.060297	0.078808	R	V	0.008928	0.644033	R	V	47.545781	48.734637	45.217470	49.156811
20	189	0.638092	0.393614	0.988383	0.043323	R	A	-0.007513	-0.547106	R	A	43.747790	44.252926	40.805228	44.358111
20	190	0.638092	0.104567	0.712302	0.030357	R	G	0.009121	0.658057	R	G	42.734900	41.705793	41.193896	43.867511
20	191	0.638092	0.499805	1.063010	0.074887	R	S	-0.006444	-0.469678	R	S	41.256266	40.266927	38.185333	41.669096
20	192	0.638092	0.319421	0.914669	0.042844	R	R	-0.017697	-1.284903	R	R	40.074029	36.051834	33.395711	39.757283
20	193	0.638092	0.306905	0.889131	0.055866	R	G	-0.010059	-0.731530	R	G	42.259575	41.151555	40.359933	43.509304
20	194	0.638092	0.549398	1.062242	0.125249	R	Y	0.018877	1.364893	R	Y	44.586302	42.413976	39.980718	45.203639
20	195	0.638092	0.571858	1.109955	0.099995	R	F	0.010094	0.728558	R	F	47.512976	50.023670	45.510902	50.232366
20	196	0.638092	0.315228	0.898067	0.055253	R	L	-0.006818	-0.496762	R	L	47.604250	47.100335	44.513292	47.908485
20	197	0.638092	0.571560	1.134047	0.075605	R	K	-0.010721	-0.779531	R	K	51.264716	53.581700	48.774660	53.581700
20	198	0.638092	0.398667	0.954858	0.081901	R	G	0.024005	1.736412	R	G	53.709436	52.610980	51.584872	55.140496
20	199	0.638092	0.740062	1.251634	0.126520	R	V	0.001295	0.091078	R	V	52.784693	54.233975	49.888384	54.714214
20	200	0.638092	0.483497	1.051490	0.070100	R	L	0.006639	0.478234	R	L	48.974996	49.366557	46.296616	49.654249
20	201	0.638092	0.333300	0.904716	0.066676	R	V	0.005493	0.395177	R	V	49.085172	51.300383	47.626164	51.524459
20	202	0.638092	0.667924	1.182457	0.123559	R	F	0.007558	0.544827	R	F	50.694669	53.591706	48.538837	53.591706
20	203	0.638092	0.139482	0.734080	0.043494	R	L	0.013437	0.970748	R	L	48.170688	47.747523	45.083202	49.423347
20	204	0.638092	0.539853	1.089845	0.088100	R	E	-0.020791	-1.509109	R	E	45.247864	44.878270	42.564857	46.454040
20	205	0.638092	0.668070	1.194411	0.111751	R	Q	-0.024908	-1.807374	R	Q	47.139066	48.320022	45.794792	49.978467
20	206	0.638092	0.131828	0.755334	0.014585	R	A	-0.004587	-0.335090	R	A	47.735853	49.986115	45.437508	49.986115
20	207	0.638092	0.224859	0.834331	0.028619	R	L	0.000573	0.038723	R	L	44.018259	44.352780	41.762612	44.668273
20	208	0.638092	0.710545	1.210840	0.137798	R	I	0.016953	1.225488	R	I	43.186132	44.172958	41.914749	45.009675
20	209	0.638092	0.693075	1.228908	0.102260	R	Q	-0.004489	-0.328041	R	Q	46.050453	49.048344	44.487416	49.048344
20	210	0.638092	0.427336	1.014593	0.050834	R	Y	-0.005223	-0.381163	R	Y	45.043935	45.240811	42.787503	46.744934
20	211	0.638092	0.550013	1.087158	0.100946	R	A	-0.004867	-0.355404	R	A	41.290595	41.852052	39.574155	41.852052
20	212	0.638092	0.475278	1.041144	0.072226	R	L	-0.003093	-0.226869	R	L	42.053391	42.529386	40.444674	44.300545
20	213	0.638092	0.474873	1.042250	0.070716	R	R	-0.005061	-0.369485	R	R	44.663765	47.535657	43.253823	47.535657
20	215	0.638092	0.658337	1.166592	0.129837	R	L	0.005689	0.409383	R	L	39.686615	38.161385	36.022611	40.219873
20	216	0.638092	0.867753	1.383142	0.122703	R	G	-0.002061	-0.152117	R	G	42.222510	41.491653	40.721072	43.730069
20	217	0.638092	0.733284	1.264059	0.107317	R	S	0.008959	0.646309	R	S	43.965675	45.535032	42.234780	46.308171
20	218	0.638092	0.681913	1.198050	0.121955	R	R	0.020941	1.514401	R	R	40.724682	39.450308	37.313044	41.170126
20	219	0.638092	0.226805	0.828455	0.036442	R	G	-0.008692	-0.632520	R	G	40.115513	39.246509	38.034133	41.582555
20	220	0.638092	0.292776	0.900588	0.030280	R	Y	-0.015085	-1.095717	R	Y	38.148020	35.138924	32.917356	39.193413
20	221	0.638092	0.698939	1.226643	0.110388	R	I	0.009187	0.662806	R	I	39.257318	39.933031	37.204590	40.436038
20	222	0.638092	0.570732	1.109603	0.099221	R	P	-0.019406	-1.408751	R	P	40.075446	42.889278	39.159670	42.994361
20	223	0.638092	0.651697	1.201667	0.088123	R	I	-0.003909	-0.286009	R	I	38.761327	37.749318	35.577324	39.075024
20	224	0.638092	0.831978	1.316564	0.153506	R	Y	0.015049	1.087550	R	Y	39.638366	42.559107	38.298956	42.559107
20	225	0.638092	0.472561	1.051858	0.058796	R	T	-0.006160	-0.449084	R	T	37.096852	36.707690	34.671036	37.030332
20	226	0.638092	0.008886	0.645358	0.001620	R	P	-0.000958	-0.072160	R	P	37.278590	38.120056	34.878959	38.178812
20	227	0.638092	0.769756	1.298578	0.109270	R	F	-0.013055	-0.948636	R	F	36.504214	38.992259	34.737655	39.024931
20	228	0.638092	0.510753	1.062888	0.085958	R	F	0.005793	0.416951	R	F	35.086279	37.028762	34.130889	37.252110
20	229	0.638092	0.456458	1.015524	0.079026	R	M	-0.002728	-0.200421	R	M	32.798936	30.673583	28.943509	32.724183
20	230	0.638092	0.537592	1.096306	0.079378	R	R	0.003722	0.266858	R	R	32.520584	33.700938	29.711510	34.112337
20	231	0.638092	0.779130	1.289458	0.127764	R	K	0.006304	0.453936	R	K	29.802736	29.399814	27.206429	31.176478
20	232	0.638092	0.695344	1.238399	0.095037	R	E	-0.005804	-0.423291	R	E	28.497202	29.285964	26.168351	30.465373
20	233	0.638092	0.688588	1.228336	0.098343	R	V	-0.007088	-0.516320	R	V	28.160461	30.166854	25.899586	30.620705
20	234	0.638092	0.532475	1.092069	0.078498	R	M	-0.008753	-0.636951	R	M	27.010993	28.400500	24.362660	29.072978
20	235	0.638092	0.801643	1.305955	0.133780	R	Q	0.004964	0.356854	R	Q	23.967914	24.711590	21.343279	25.194066
20	236	0.638092	0.386189	0.966246	0.058035	R	E	-0.017856	-1.296434	R	E	22.939318	24.819813	21.132704	25.072341
20	237	0.638092	0.542279	1.105523	0.074848	R	V	-0.017960	-1.304008	R	V	23.180888	25.899243	22.014257	25.924495
20	238	0.638092	0.372442	0.928435	0.082100	R	A	-0.002082	-0.153594	R	A	22.067920	24.457429	20.713236	24.610381
20	239	0.638092	0.642646	1.159307	0.121432	R	Q	-0.006072	-0.442681	R	Q	19.225662	18.086696	16.214459	19.293079
20	240	0.638092	0.427001	0.977508	0.087585	R	L	0.003343	0.239408	R	L	20.034590	18.476353	18.308293	20.242811
20	241	0.638092	0.387796	0.955104	0.070784	R	S	-0.013626	-0.990006	R	S	20.422268	20.101259	18.338728	20.575695
20	242	0.638092	0.721571	1.207943	0.151720	R	Q	-0.008004	-0.582686	R	Q	23.028647	22.651934	20.882523	24.157159
20	243	0.638092	0.540725	1.066735	0.112082	R	F	-0.004702	-0.343460	R	F	24.999448	24.292540	23.513777	25.731211
20	244	0.638092	0.699870	1.224392	0.113570	R	D	-0.004938	-0.360555	R	D	25.066672	22.290354	21.690881	24.885039
20	245	0.638092	0.541554	1.100981	0.078666	R	E	-0.009818	-0.714092	R	E	26.179419	23.944925	21.769313	26.440843
20	246	0.638092	0.644798	1.180642	0.102248	R	E	-0.007333	-0.534092	R	E	27.361821	26.603193	24.380557	27.541631
20	247	0.638092	0.762366	1.252736	0.147722	R	L	0.010183	0.734957	R	L	28.886873	27.285409	26.043829	29.335079
20	248	0.638092	0.443182	0.972431	0.108843	R	Y	0.019847	1.435117	R	Y	32.394763	34.615375	30.757641	34.874186
20	249	0.638092	0.717115	1.242328	0.112879	R	K	-0.015397	-1.118305	R	K	33.304734	33.010761	32.585227	34.066102
20	250	0.638092	0.752068	1.257110	0.133050	R	V	0.002751	0.196531	R	V	36.416197	36.907768	34.926607	37.770837
20	251	0.638092	0.829284	1.335884	0.131493	R	I	0.001234	0.086606	R	I	38.711601	37.254453	36.890974	40.201758
20	264	0.638092	0.584697	1.117801	0.104988	R	D	0.014893	1.076204	R	D	37.730616	36.355028	35.636722	39.043602
20	265	0.638092	0.564958	1.090730	0.112320	R	E	0.018473	1.335568	R	E	34.834381	32.733314	32.488536	34.819885
20	266	0.638092	0.492431	1.037328	0.093195	R	K	0.001037	0.072333	R	K	34.009311	35.930151	33.122351	36.339376
20	267	0.638092	0.619320	1.137798	0.119614	R	Y	0.003760	0.269650	R	Y	32.143384	29.612059	29.154021	31.799858
20	268	0.638092	0.118134	0.734626	0.021600	R	L	-0.000625	-0.048043	R	L	33.418982	35.336045	30.887733	35.505968
20	269	0.638092	0.395827	0.964089	0.069829	R	I	0.007904	0.569851	R	I	31.519094	33.290951	30.969817	33.290951
20	270	0.638092	0.381584	0.969739	0.049937	R	A	-0.024907	-1.807277	R	A	30.005271	30.165316	28.188205	30.165316
20	271	0.638092	0.057009	0.684373	0.010728	R	T	-0.000952	-0.071717	R	T	29.917546	29.207002	27.171255	29.988649
20	272	0.638092	0.296405	0.895374	0.039123	R	S	-0.001945	-0.143679	R	S	31.724557	34.204301	30.126603	34.204301
20	273	0.638092	0.008886	0.643210	0.003768	R	E	0.001095	0.076538	R	E	28.291843	24.922904	22.949767	28.570228
20	274	0.638092	0.454064	1.009256	0.082900	R	Q	-0.011244	-0.817394	R	Q	27.764157	27.495621	25.865720	29.191537
20	275	0.638092	0.459318	1.028310	0.069100	R	P	-0.000218	-0.018541	R	P	31.053077	32.183145	29.519732	33.776528
20	276	0.638092	0.356928	0.951807	0.043213	R	I	-0.009964	-0.724651	R	I	31.086577	32.741712	29.198396	32.741712
20	277	0.638092	0.642344	1.179701	0.100735	R	A	-0.024152	-1.752607	R	A	27.618559	27.745525	25.619535	27.745525
20	278	0.638092	0.525134	1.080139	0.083087	R	A	-0.008351	-0.607837	R	A	29.151094	30.603301	27.922578	30.641600
20	279	0.638092	0.573112	1.113633	0.097571	R	L	0.011288	0.815023	R	L	32.337495	34.240751	30.227048	34.240751
20	280	0.638092	0.529948	1.050088	0.117952	R	H	0.033258	2.406751	R	H	31.283271	32.365766	28.711148	32.365766
20	281	0.638092	0.684245	1.212604	0.109734	R	R	0.002073	0.147423	R	R	29.421600	28.963314	27.405563	30.658178
20	282	0.638092	0.483968	1.041965	0.080096	R	D	0.023858	1.725761	R	D	29.709191	30.545415	28.186639	31.361576
20	283	0.638092	0.408888	0.973893	0.073087	R	E	-0.000640	-0.049125	R	E	31.414085	33.160262	28.525056	33.160262
20	284	0.638092	0.545290	1.097420	0.085963	R	W	-0.014645	-1.063810	R	W	31.656403	30.228339	28.026559	33.347603
20	285	0.638092	0.397429	0.984771	0.050750	R	L	-0.000800	-0.060718	R	L	32.125296	31.784531	29.376102	32.459742
20	289	0.638092	0.681544	1.215076	0.104560	R	D	0.018291	1.322394	R	D	36.364378	37.535888	34.193927	37.535888
20	290	0.638092	0.156222	0.758036	0.036279	R	L	-0.000417	-0.033002	R	L	33.173943	31.334888	28.873012	33.152960
20	291	0.638092	0.026640	0.654311	0.010421	R	P	0.003045	0.217835	R	P	32.584820	33.481473	31.060330	33.481473
20	292	0.638092	0.619308	1.169525	0.087875	R	I	0.004083	0.293039	R	I	33.767875	34.927113	31.249712	35.080431
20	293	0.638092	0.516027	1.067644	0.086475	R	K	0.006271	0.451552	R	K	34.138537	35.579061	33.223310	36.168774
20	294	0.638092	0.505114	1.059805	0.083401	R	Y	0.006847	0.493257	R	Y	34.846353	34.923882	32.621179	35.644536
20	295	0.638092	0.595661	1.132872	0.100881	R	A	0.010113	0.729886	R	A	36.463377	39.287952	35.435258	39.287952
20	296	0.638092	0.348894	0.932278	0.054708	R	G	-0.006249	-0.455493	R	G	35.492018	34.909628	34.861911	36.991550
20	297	0.638092	0.702703	1.218758	0.122037	R	L	0.009879	0.712934	R	L	37.951248	40.899315	36.591518	40.899315
20	298	0.638092	0.262847	0.843719	0.057221	R	S	0.009021	0.650792	R	S	37.356401	36.408521	34.544762	37.648281
20	299	0.638092	0.610308	1.137058	0.111342	R	T	0.000560	0.037803	R	T	37.518973	40.098545	35.293828	40.098545
20	300	0.638092	0.185719	0.776086	0.047725	R	C	0.020275	1.466166	R	C	34.210156	34.716721	32.586240	34.720342
20	301	0.638092	0.116052	0.745166	0.008978	R	F	-0.004849	-0.354101	R	F	33.821563	35.688207	30.889634	35.730407
20	303	0.638092	0.536292	1.083176	0.091208	R	Q	-0.001071	-0.080353	R	Q	31.556446	31.893162	30.055376	32.069802
20	305	0.638092	0.324177	0.910365	0.051904	R	V	-0.012970	-0.942436	R	V	29.342727	29.494376	27.346278	29.880272
20	306	0.638092	0.134540	0.746190	0.026443	R	G	-0.006110	-0.445431	R	G	26.926842	25.539668	25.539668	28.007061
20	307	0.638092	0.393531	0.987293	0.044331	R	S	-0.013260	-0.963472	R	S	29.879577	31.115957	27.459654	31.115957
20	309	0.638092	0.049436	0.677283	0.010246	R	G	-0.003784	-0.276912	R	G	36.006263	34.320187	33.500990	37.043234
20	310	0.638092	0.411967	0.964864	0.085194	R	R	0.016630	1.202078	R	R	34.512470	30.633155	27.675868	34.136665
20	311	0.638092	0.330338	0.903975	0.064455	R	D	-0.005500	-0.401230	R	D	37.065742	35.815659	32.885003	37.585298
20	312	0.638092	0.439100	1.010327	0.066865	R	T	-0.014317	-1.040040	R	T	39.188186	39.040624	36.468618	40.485647
20	313	0.638092	0.426148	0.964448	0.099793	R	R	0.021250	1.536765	R	R	42.432529	44.339147	39.469875	44.339147
20	315	0.638092	0.410563	0.966508	0.082147	R	I	0.017849	1.290358	R	I	40.652464	42.929011	37.384877	42.929011
20	316	0.638092	0.613477	1.133684	0.117885	R	F	-0.004827	-0.352486	R	F	37.547687	35.364527	32.446619	38.778813
20	318	0.638092	0.528947	1.066672	0.100367	R	V	0.002950	0.210940	R	V	36.628566	39.022567	33.600932	39.239034
20	319	0.638092	0.024744	0.654645	0.008191	R	H	0.001426	0.100566	R	H	35.788342	36.180299	33.966728	37.716661
20	320	0.638092	0.227469	0.837221	0.028340	R	Q	-0.013944	-1.013019	R	Q	37.436318	40.048060	35.962978	40.048060
20	322	0.638092	0.752380	1.267939	0.122533	R	E	-0.003092	-0.226776	R	E	38.333226	41.233055	36.503155	41.233055
20	324	0.638092	0.301819	0.895366	0.044545	R	I	-0.012683	-0.921690	R	I	36.295311	38.977658	33.761331	38.977658
20	326	0.638092	0.409671	0.994195	0.053569	R	Q	-0.015687	-1.139285	R	Q	32.064251	33.459317	29.131148	33.459317
20	327	0.638092	0.445915	1.022750	0.061257	R	F	-0.019220	-1.395259	R	F	30.076352	28.124674	25.900388	31.621594
20	328	0.638092	0.730608	1.223736	0.144964	R	V	0.010830	0.781859	R	V	29.667972	31.223197	26.566493	31.223197
20	329	0.638092	0.526920	1.102171	0.062841	R	Y	-0.002218	-0.163507	R	Y	28.648078	29.544409	27.202487	30.765482
20	330	0.638092	0.535766	1.101314	0.072544	R	S	0.002687	0.191895	R	S	27.771597	28.502472	25.335867	28.502472
20	331	0.638092	0.793700	1.306547	0.125246	R	S	0.005312	0.382100	R	S	27.470802	29.560273	24.594797	29.806498
20	332	0.638092	0.374909	0.944074	0.068928	R	P	-0.003259	-0.238873	R	P	24.034338	24.707704	22.022862	24.707704
20	333	0.638092	0.433923	1.008431	0.063585	R	H	-0.004478	-0.327214	R	H	25.690818	26.890057	24.070906	27.972670
20	336	0.638092	0.726128	1.238900	0.125320	R	K	0.021366	1.545195	R	K	27.546608	29.267979	25.609921	29.267979
20	337	0.638092	0.216617	0.813407	0.041302	R	S	0.000297	0.018747	R	S	25.116212	24.222790	21.845931	25.203700
20	338	0.638092	0.846131	1.347218	0.137006	R	W	-0.005406	-0.394461	R	W	24.443488	20.147373	17.920325	24.942100
20	339	0.638092	0.718593	1.231971	0.124715	R	E	0.016740	1.210011	R	E	28.194638	30.332484	25.895471	30.395990
20	340	0.638092	0.694858	1.216758	0.116192	R	M	-0.000773	-0.058785	R	M	28.755855	29.952976	27.356054	29.952976
20	341	0.638092	0.462379	1.056331	0.044140	R	F	-0.022517	-1.634108	R	F	26.278275	24.497292	22.192925	26.278326
20	342	0.638092	0.527558	1.079121	0.086529	R	E	0.002072	0.147322	R	E	28.617133	27.341378	25.084003	30.121422
20	343	0.638092	0.712373	1.219645	0.130821	R	E	0.016860	1.218697	R	E	31.589129	33.336930	29.585179	33.336930
20	344	0.638092	0.402251	0.982148	0.058195	R	M	0.006355	0.457652	R	M	30.775074	29.955095	27.727581	31.160684
20	345	0.638092	0.596999	1.154600	0.080491	R	I	-0.024267	-1.760920	R	I	30.302514	30.315156	27.755151	30.646197
20	346	0.638092	0.794451	1.337019	0.095523	R	T	-0.006747	-0.491623	R	T	33.611175	34.780889	31.370665	35.395564
20	347	0.638092	0.815505	1.291815	0.161782	R	T	0.010589	0.764369	R	T	35.247610	36.121871	33.548239	36.350056
20	348	0.638092	0.515252	1.068839	0.084505	R	A	-0.007109	-0.517857	R	A	34.307971	34.437054	31.963418	34.437054
20	349	0.638092	0.313953	0.895928	0.056118	R	E	-0.007550	-0.549763	R	E	35.502605	33.603896	31.019003	36.449470
20	350	0.638092	0.700639	1.223008	0.115723	R	E	0.012659	0.914341	R	E	38.857002	39.810961	36.405082	40.574322
20	351	0.638092	0.547800	1.109368	0.076525	R	F	-0.014870	-1.080151	R	F	39.343875	39.874205	37.399392	39.874205
20	352	0.638092	0.561851	1.123215	0.076728	R	Y	-0.028261	-2.050287	R	Y	39.383676	37.397595	34.748031	39.660395
20	353	0.638092	0.600961	1.147059	0.091994	R	Q	0.005206	0.374403	R	Q	41.139855	39.908435	37.263117	42.209407
20	354	0.638092	0.736067	1.280861	0.093297	R	S	-0.013258	-0.963348	R	S	44.039769	44.699565	41.558981	45.536351
20	355	0.638092	0.048721	0.678543	0.008270	R	L	-0.005066	-0.369825	R	L	44.105319	43.408207	40.766036	44.604761
20	356	0.638092	0.527393	1.090406	0.075079	R	G	0.013031	0.941320	R	G	44.285130	42.903360	42.019833	45.723377
20	357	0.638092	0.262722	0.869681	0.031134	R	I	-0.002172	-0.160175	R	I	41.246876	41.084370	38.152372	41.875980
20	358	0.638092	0.258713	0.864428	0.032377	R	P	-0.008093	-0.589110	R	P	39.605157	41.674321	36.339051	41.674321
20	359	0.638092	0.234781	0.832188	0.040685	R	Y	-0.001599	-0.118647	R	Y	35.790656	35.941713	33.100691	36.719930
20	360	0.638092	0.190168	0.800749	0.027511	R	H	0.001351	0.095113	R	H	32.773030	32.124061	29.031652	33.974706
20	361	0.638092	0.440778	1.013158	0.065712	R	I	-0.006740	-0.491067	R	I	29.616477	29.776752	26.896332	31.008483
20	362	0.638092	0.487981	1.046727	0.079347	R	V	0.010068	0.726674	R	V	26.339963	26.433659	23.259322	27.753461
20	363	0.638092	0.784115	1.288717	0.133490	R	N	0.003203	0.229278	R	N	22.791295	21.717953	18.938270	23.743750
20	364	0.638092	0.555395	1.089090	0.104397	R	I	-0.003747	-0.274282	R	I	20.677687	21.473760	16.917852	22.148415
20	365	0.638092	0.406405	0.985704	0.058793	R	V	-0.018107	-1.314626	R	V	17.689964	19.040199	14.758356	19.040199
20	366	0.638092	0.421509	1.021328	0.038273	R	S	-0.020067	-1.456626	R	S	14.161723	14.030004	10.926052	14.281019
20	367	0.638092	0.242206	0.823744	0.056554	R	G	0.002919	0.208720	R	G	14.343859	12.448030	12.448030	15.554874
20	368	0.638092	0.239470	0.842144	0.035419	R	S	-0.015701	-1.140310	R	S	17.426534	20.056234	14.572222	20.056234
20	369	0.638092	0.422817	1.000940	0.059968	R	L	-0.000207	-0.017786	R	L	16.428277	17.064887	13.898752	17.172755
20	370	0.638092	0.326365	0.917403	0.047054	R	N	-0.032139	-2.331236	R	N	16.589295	19.406588	14.443748	19.406588
20	371	0.638092	0.756408	1.268566	0.125935	R	H	-0.036272	-2.630708	R	H	14.238448	13.866729	12.131222	15.617788
20	372	0.638092	0.693516	1.209290	0.122318	R	A	-0.005576	-0.406789	R	A	16.677060	19.612143	15.555334	19.612143
20	373	0.638092	0.477218	1.052744	0.062566	R	A	-0.026017	-1.887740	R	A	17.279164	19.599861	14.489925	19.599861
20	374	0.638092	0.682074	1.180271	0.139895	R	S	0.019835	1.434283	R	S	15.749637	17.014294	14.807780	17.560551
20	375	0.638092	0.415454	0.982706	0.070841	R	K	0.002546	0.181648	R	K	18.329486	20.354120	16.840998	20.354120
20	376	0.638092	0.445717	1.003110	0.080698	R	K	-0.009232	-0.671647	R	K	21.010179	22.202071	18.759667	22.202071
20	377	0.638092	0.435216	1.010317	0.062991	R	L	-0.013469	-0.978599	R	L	24.387999	25.822831	22.113389	26.591936
20	378	0.638092	0.015869	0.650887	0.003074	R	D	-0.000964	-0.072606	R	D	26.822874	26.412694	23.633000	27.836909
20	379	0.638092	0.435636	1.014609	0.059120	R	L	-0.009059	-0.659123	R	L	30.575988	32.941226	27.850895	32.941226
20	380	0.638092	0.040579	0.666973	0.011698	R	E	0.000785	0.054087	R	E	31.762465	29.025621	25.946406	32.367932
20	381	0.638092	0.472296	1.045925	0.064463	R	A	-0.020989	-1.523421	R	A	35.565422	37.762298	32.541415	37.762298
20	382	0.638092	0.127568	0.741201	0.024459	R	W	0.003509	0.251425	R	W	37.915588	39.410316	35.474186	39.943438
20	383	0.638092	0.600782	1.154499	0.084375	R	F	-0.023272	-1.688851	R	F	39.946504	38.900419	35.907548	40.624187
20	384	0.638092	0.108086	0.723290	0.022888	R	P	0.000371	0.024082	R	P	43.233335	43.983499	40.365018	45.670982
20	385	0.638092	0.515769	1.077457	0.076404	R	G	-0.013788	-1.001754	R	G	44.522247	42.658392	41.686035	45.783454
20	387	0.638092	0.618046	1.178629	0.077509	R	G	0.005890	0.423981	R	G	40.559733	38.573654	36.740453	41.754249
20	388	0.638092	0.727484	1.246191	0.119385	R	A	0.014859	1.073759	R	A	36.811680	37.312007	34.141522	37.312007
20	389	0.638092	0.302581	0.912984	0.027690	R	F	-0.007705	-0.561032	R	F	34.433932	34.778185	31.146156	34.778185
20	390	0.638092	0.504625	1.052045	0.090672	R	R	-0.018194	-1.320963	R	R	33.475733	35.685201	31.133016	35.995058
20	392	0.638092	0.497023	1.052666	0.082450	R	L	-0.003441	-0.252052	R	L	32.667910	35.378461	30.475622	35.378461
20	393	0.638092	0.564944	1.116567	0.086469	R	V	-0.035676	-2.587543	R	V	30.338417	31.713081	27.087688	32.462374
20	394	0.638092	0.022131	0.655789	0.004434	R	S	-0.001219	-0.091094	R	S	26.674040	27.419479	24.828327	27.419479
20	395	0.638092	0.528423	1.101279	0.065236	R	C	-0.020497	-1.487765	R	C	25.725458	28.032817	22.655348	28.032817
20	396	0.638092	0.106604	0.718621	0.026076	R	S	0.002837	0.202728	R	S	22.466583	23.396279	21.170063	23.396279
20	397	0.638092	0.428703	0.944309	0.122486	R	N	0.030687	2.220487	R	N	21.239081	22.705236	18.166688	22.705236
20	398	0.638092	0.497767	1.058421	0.077438	R	C	-0.007812	-0.568729	R	C	19.291074	21.419928	17.180905	21.419928
20	399	0.638092	0.596189	1.124464	0.109817	R	T	0.001228	0.086222	R	T	19.569342	18.542961	16.133554	19.790790
20	400	0.638092	0.240328	0.846756	0.031664	R	D	-0.002564	-0.188565	R	D	19.271158	18.325963	15.868196	20.471006
20	401	0.638092	0.325985	0.920626	0.043451	R	Y	-0.014147	-1.027700	R	Y	17.201875	14.850971	12.719515	17.906715
20	402	0.638092	0.024744	0.658063	0.004773	R	Q	-0.002388	-0.175806	R	Q	20.447074	22.302552	18.404713	22.775414
20	403	0.638092	0.274194	0.889677	0.022608	R	A	-0.008372	-0.609363	R	A	22.373490	23.959469	20.449956	23.959469
20	404	0.638092	0.118474	0.725691	0.030874	R	R	0.003223	0.230711	R	R	20.331960	17.325089	14.975950	20.011060
20	405	0.638092	0.192758	0.783664	0.047187	R	R	0.000610	0.041450	R	R	20.744909	20.235693	18.913818	21.379764
20	406	0.638092	0.503483	1.037483	0.104092	R	L	0.011457	0.827275	R	L	24.412998	25.854521	22.024761	26.165006
20	407	0.638092	0.587574	1.143095	0.082572	R	R	-0.011877	-0.863245	R	R	25.055434	25.764408	23.380103	26.846112
20	408	0.638092	0.451051	0.985828	0.103316	R	I	0.036380	2.632956	R	I	26.489218	27.776683	24.029197	27.776683
20	409	0.638092	0.178780	0.793015	0.023857	R	R	0.005579	0.401439	R	R	26.825112	27.699568	25.425558	28.352980
20	410	0.638092	0.462166	1.034631	0.065628	R	Y	-0.005408	-0.394587	R	Y	28.028634	28.325182	25.900396	28.325182
20	411	0.638092	0.521962	1.059047	0.101007	R	G	-0.005332	-0.389099	R	G	31.242459	29.915969	28.894126	32.288547
20	412	0.638092	0.836362	1.332641	0.141813	R	Q	0.009347	0.674381	R	Q	32.258899	31.081945	28.811854	32.363636
20	419	0.638092	0.685845	1.209867	0.114071	R	K	0.019984	1.445032	R	K	23.374566	19.238056	17.272210	22.538499
20	420	0.638092	0.754125	1.281445	0.110772	R	V	-0.000142	-0.013048	R	V	24.414518	25.641478	20.922251	25.641478
20	421	0.638092	0.798017	1.307367	0.128742	R	E	0.004547	0.326630	R	E	23.485082	24.160191	21.819705	24.998004
20	422	0.638092	0.504542	1.073460	0.069174	R	F	-0.001024	-0.076987	R	F	23.171120	22.144511	19.830671	23.272981
20	423	0.638092	0.443381	1.017001	0.064472	R	V	0.009378	0.676691	R	V	24.711932	27.236526	21.531163	27.306284
20	424	0.638092	0.219527	0.817837	0.039782	R	H	-0.002521	-0.185440	R	H	23.248728	21.834008	19.394043	24.476910
20	425	0.638092	0.311942	0.912736	0.037298	R	M	-0.022760	-1.651757	R	M	24.101394	25.441118	21.754584	25.441118
20	426	0.638092	0.167131	0.772987	0.032236	R	L	0.004125	0.296097	R	L	24.807070	26.086826	23.785707	26.824305
20	427	0.638092	0.052292	0.678732	0.011652	R	N	-0.000844	-0.063894	R	N	26.340636	25.101263	23.005624	27.484932
20	428	0.638092	0.418760	0.993444	0.063408	R	A	-0.008797	-0.640120	R	A	28.353082	30.134692	27.305369	30.134692
20	429	0.638092	0.221182	0.822682	0.036592	R	T	-0.010990	-0.799026	R	T	31.178719	31.831066	29.108630	32.651173
20	430	0.638092	0.465480	1.026638	0.076935	R	M	-0.010695	-0.777652	R	M	34.579537	37.046081	32.626193	37.046081
20	432	0.638092	0.212382	0.806949	0.043526	R	A	-0.000784	-0.059612	R	A	35.814717	36.145761	33.585346	36.145761
20	433	0.638092	0.591443	1.123391	0.106144	R	T	0.004953	0.356078	R	T	39.488306	41.221317	37.049747	41.762785
20	434	0.638092	0.587688	1.117826	0.107954	R	T	0.005503	0.395948	R	T	39.649760	39.146482	36.559811	40.562233
20	436	0.638092	0.647679	1.191557	0.094215	R	T	-0.003755	-0.274812	R	T	39.336624	39.593321	36.941576	40.889164
20	437	0.638092	0.476981	1.066755	0.048318	R	I	-0.016912	-1.228026	R	I	42.679222	44.649739	40.062371	44.649739
20	438	0.638092	0.540329	1.105829	0.072592	R	C	-0.023630	-1.714805	R	C	41.682689	41.890243	39.009728	41.890243
20	439	0.638092	0.278113	0.858937	0.057268	R	A	-0.002846	-0.209002	R	A	40.941283	41.259858	38.362993	41.259858
20	440	0.638092	0.314783	0.901158	0.051717	R	I	0.008998	0.649133	R	I	44.276536	45.282442	41.497731	46.141141
20	441	0.638092	0.329879	0.912974	0.054998	R	L	0.015078	1.089606	R	L	46.324443	47.595422	43.827004	47.595422
20	442	0.638092	0.015869	0.650887	0.003074	R	E	-0.000971	-0.073094	R	E	45.147785	43.611297	40.565059	45.162265
20	443	0.638092	0.306500	0.887630	0.056962	R	N	-0.001279	-0.095458	R	N	45.480325	43.528509	40.533110	45.873806
20	444	0.638092	0.477445	1.049259	0.066278	R	Y	0.004853	0.348791	R	Y	48.821460	48.057489	45.186397	50.243748
20	445	0.638092	0.182482	0.784461	0.036113	R	Q	-0.007927	-0.577110	R	Q	50.590968	48.804346	45.729112	51.322832
20	446	0.638092	0.609968	1.151827	0.096233	R	T	0.004612	0.331343	R	T	54.147777	55.699511	51.286574	56.362451
20	447	0.638092	0.626145	1.179225	0.085012	R	E	0.004285	0.307686	R	E	57.301901	59.849751	54.618677	59.849751
20	448	0.638092	0.271129	0.858807	0.050413	R	K	-0.001216	-0.090885	R	K	58.329914	60.387497	55.688909	60.387497
20	449	0.638092	0.451980	0.996012	0.094060	R	G	0.007993	0.576335	R	G	54.995341	53.440809	51.786876	56.386962
20	450	0.638092	0.295400	0.906022	0.027470	R	I	-0.001824	-0.134915	R	I	52.057634	51.195216	48.315026	52.237795
20	451	0.638092	0.755298	1.288393	0.104998	R	T	0.008519	0.614415	R	T	52.790135	54.366498	49.223366	54.366498
20	452	0.638092	0.302303	0.900115	0.040280	R	V	0.013126	0.948229	R	V	51.717667	53.387564	49.946635	54.114802
20	454	0.638092	0.538536	1.069636	0.106992	R	E	0.036430	2.636564	R	E	51.057483	52.588094	49.070663	52.588094
20	455	0.638092	0.418665	0.992643	0.064114	R	K	0.009739	0.702812	R	K	48.758639	48.570325	46.024511	48.801766
20	456	0.638092	0.054495	0.684863	0.007724	R	L	-0.004943	-0.360928	R	L	49.178697	47.811268	45.275163	49.945321
20	457	0.638092	0.596016	1.134563	0.099545	R	K	0.025545	1.847937	R	K	52.993643	55.195537	50.489232	55.279454
20	458	0.638092	0.477685	1.052643	0.063134	R	E	-0.007431	-0.541133	R	E	53.514719	53.563095	51.252743	54.397009
20	459	0.638092	0.277118	0.874113	0.041097	R	F	-0.006175	-0.450161	R	F	51.928440	50.300359	47.956556	51.954421
20	460	0.638092	0.551757	1.110311	0.079538	R	M	0.001419	0.100007	R	M	53.501405	52.911684	50.342237	55.041730
20	465	0.638092	0.835218	1.343432	0.129878	R	Q	0.007480	0.539140	R	Q	56.563537	58.901364	54.395171	58.956983
20	466	0.638092	0.631190	1.177276	0.092006	R	E	0.010735	0.775010	R	E	57.450358	60.389850	54.432893	60.389850
20	467	0.638092	0.820403	1.327239	0.131256	R	L	0.005444	0.391636	R	L	56.049018	58.137827	54.643901	58.137827
20	468	0.638092	0.356292	0.945059	0.049325	R	I	0.002316	0.164981	R	I	54.867939	52.848671	50.095467	54.901609
20	469	0.638092	0.825022	1.332595	0.130519	R	P	0.008439	0.608626	R	P	57.187068	58.882255	55.048659	60.089726
20	470	0.638092	0.764095	1.282422	0.119765	R	F	-0.005955	-0.434225	R	F	56.830969	54.491962	51.533735	58.131196
20	471	0.638092	0.844536	1.341812	0.140817	R	V	0.013858	1.001269	R	V	58.881248	58.925152	56.130044	60.282189
21	22	0.713646	0.730878	1.334851	0.109673	E	T	0.007014	0.505405	E	T	3.826366	5.181682	1.332817	5.363233
21	23	0.713646	0.687691	1.279689	0.121647	E	Q	0.006530	0.470309	E	Q	5.400239	7.240095	3.246882	7.240095
21	24	0.713646	0.747210	1.333250	0.127606	E	E	0.035904	2.598460	E	E	5.125737	4.910380	3.237209	5.726573
21	25	0.713646	0.720303	1.275038	0.158911	E	K	0.063270	4.581120	E	K	6.215031	4.975293	2.948577	6.369381
21	26	0.713646	0.295342	0.961116	0.047871	E	R	0.002306	0.164324	E	R	8.717189	9.842347	5.150434	9.893674
21	27	0.713646	0.663214	1.256000	0.120859	E	F	0.026761	1.936061	E	F	9.608853	11.380687	6.741061	12.003490
21	134	0.713646	0.884363	1.470376	0.127633	E	E	0.002732	0.195161	E	E	14.702287	16.452506	11.668875	16.452506
21	135	0.713646	0.470892	1.127591	0.056948	E	I	0.003336	0.238942	E	I	11.416297	10.690285	8.892805	12.006613
21	136	0.713646	0.153786	0.838352	0.029080	E	G	-0.011822	-0.859258	E	G	11.194519	10.016270	9.005631	12.102490
21	137	0.713646	0.150747	0.830597	0.033796	E	N	0.002584	0.184399	E	N	11.767337	13.531374	8.699379	13.531374
21	138	0.713646	0.608090	1.222782	0.098954	E	L	0.016536	1.195230	E	L	9.982576	8.483642	8.038112	10.241741
21	139	0.713646	0.564134	1.201081	0.076699	E	L	-0.013227	-0.961047	E	L	10.473456	8.506602	6.315824	9.656630
21	140	0.713646	0.668518	1.288658	0.093506	E	H	0.000475	0.031662	E	H	13.305900	14.357483	10.984938	14.357483
21	141	0.713646	0.608168	1.241497	0.080317	E	P	0.012103	0.874097	E	P	13.116759	12.166127	11.762755	13.106908
21	142	0.713646	0.635958	1.251855	0.097749	E	S	0.008253	0.595137	E	S	15.775306	16.207416	13.448722	16.673535
21	143	0.713646	0.336004	0.991692	0.057957	E	V	0.007570	0.545669	E	V	14.093876	13.194807	10.637898	13.194807
21	144	0.713646	0.170010	0.848395	0.035262	E	P	-0.001560	-0.115826	E	P	14.162592	15.530884	10.765913	15.530884
21	145	0.713646	0.713416	1.305996	0.121066	E	I	0.025806	1.866899	E	I	11.140720	9.065639	6.688290	9.977657
21	146	0.713646	0.170363	0.856361	0.027648	E	S	-0.010846	-0.788586	E	S	13.081420	14.878791	9.948846	14.878791
21	147	0.713646	0.819792	1.399590	0.133848	E	N	0.022937	1.658984	E	N	14.604340	15.390819	11.712720	15.390819
21	148	0.713646	0.558651	1.208641	0.063656	E	D	-0.004156	-0.303872	E	D	18.127973	19.402286	14.397213	19.402286
21	149	0.713646	0.416364	1.070022	0.059988	E	E	0.002885	0.206207	E	E	20.063849	20.435915	17.114881	21.338098
21	153	0.713646	0.202222	0.858477	0.057390	E	N	0.015817	1.143169	E	N	20.359916	19.475054	16.703619	21.453710
21	154	0.713646	0.643409	1.257042	0.100013	E	K	0.012971	0.936955	E	K	21.658016	18.954183	18.263120	20.781559
21	155	0.713646	0.552462	1.195932	0.070176	E	V	0.000649	0.044259	E	V	25.162676	26.351175	21.826523	26.436307
21	156	0.713646	0.554416	1.170720	0.097342	E	E	0.025953	1.877526	E	E	25.831202	21.480331	19.994552	25.009096
21	157	0.713646	0.549563	1.165249	0.097960	E	R	0.016620	1.201351	E	R	29.471099	27.161236	25.910884	29.636256
21	158	0.713646	0.739682	1.351915	0.101413	E	I	0.003516	0.251954	E	I	32.391764	31.271574	29.230382	32.600702
21	159	0.713646	0.648086	1.254786	0.106946	E	W	0.009917	0.715738	E	W	35.558815	35.416293	32.127379	35.416293
21	160	0.713646	0.283833	0.927895	0.069584	E	G	0.005936	0.427287	E	G	38.832158	36.658158	35.610062	38.859329
21	161	0.713646	0.755710	1.367581	0.101774	E	D	0.000328	0.021019	E	D	40.103081	41.478129	37.057257	41.698640
21	162	0.713646	0.784774	1.365036	0.133384	E	C	0.020983	1.517430	E	C	37.603707	35.725729	33.300341	36.286340
21	167	0.713646	0.627943	1.253753	0.087836	E	K	-0.007507	-0.546637	E	K	48.371948	50.220980	45.012056	50.220980
21	168	0.713646	0.616847	1.219118	0.111374	E	Y	0.011224	0.810403	E	Y	46.917281	48.537569	42.624383	48.537569
21	169	0.713646	0.650174	1.255327	0.108493	E	S	0.000616	0.041879	E	S	43.554027	42.380526	39.279144	43.624854
21	170	0.713646	0.061132	0.763530	0.011248	E	H	-0.001675	-0.124168	E	H	42.743033	39.393681	36.287054	42.125777
21	171	0.713646	0.749601	1.353225	0.110023	E	V	-0.013261	-0.963567	E	V	43.720107	42.665169	39.490236	44.145710
21	172	0.713646	0.476666	1.105100	0.085211	E	D	0.027883	2.017364	E	D	47.300229	47.848294	43.513528	48.559251
21	173	0.713646	0.321262	0.998317	0.036590	E	L	-0.003482	-0.255026	E	L	47.509802	46.215035	43.246142	47.325233
21	174	0.713646	0.571339	1.185772	0.099212	E	V	0.005612	0.403846	E	V	46.730408	46.003345	42.968494	46.211566
21	175	0.713646	0.691541	1.296287	0.108900	E	V	0.004440	0.318908	E	V	49.741707	49.322810	46.174533	50.585691
21	176	0.713646	0.842814	1.422003	0.134458	E	M	0.013437	0.970710	E	M	52.151832	50.991763	47.940356	52.616873
21	177	0.713646	0.446899	1.074024	0.086521	E	V	0.005607	0.403453	E	V	52.454073	51.494660	48.540752	52.190955
21	178	0.713646	0.518709	1.157019	0.075336	E	D	0.000676	0.046204	E	D	52.863242	55.069752	49.928282	55.187955
21	179	0.713646	0.654515	1.255299	0.112862	E	G	0.011058	0.798390	E	G	50.008534	47.830674	45.761969	50.815872
21	180	0.713646	0.665673	1.291476	0.087843	E	F	-0.014026	-1.018989	E	F	48.193866	45.321805	42.207755	48.167081
21	181	0.713646	0.252283	0.917343	0.048586	E	E	0.005258	0.378185	E	E	49.117768	51.108427	45.491548	51.108427
21	182	0.713646	0.753836	1.363878	0.103603	E	G	-0.018398	-1.335736	E	G	46.558742	44.440387	44.378453	47.595582
21	186	0.713646	0.489485	1.153225	0.049906	E	A	-0.005769	-0.420742	E	A	45.706451	47.014589	43.736635	47.014589
21	187	0.713646	0.435308	1.076252	0.072702	E	V	0.000833	0.057606	E	V	48.537711	51.237799	45.773716	51.237799
21	188	0.713646	0.501013	1.151800	0.062859	E	V	-0.000989	-0.074398	E	V	47.995075	49.183995	44.849293	49.452832
21	189	0.713646	0.393614	1.057036	0.050224	E	A	0.003776	0.270782	E	A	44.229167	44.674675	40.467044	44.674675
21	190	0.713646	0.104567	0.791196	0.027017	E	G	0.007614	0.548867	E	G	43.195292	41.352638	40.733041	44.418939
21	191	0.713646	0.499805	1.151909	0.061541	E	S	-0.012769	-0.927911	E	S	41.454475	40.919762	37.769798	41.996176
21	192	0.713646	0.319421	0.981947	0.051119	E	R	-0.004195	-0.306739	E	R	40.003784	35.583286	32.358976	39.622791
21	193	0.713646	0.306905	0.969466	0.051084	E	G	-0.009149	-0.665637	E	G	42.309925	40.332667	39.558979	43.404841
21	194	0.713646	0.549398	1.172369	0.090676	E	Y	-0.006513	-0.474674	E	Y	44.412976	41.583929	38.679219	44.587148
21	195	0.713646	0.571858	1.217739	0.067765	E	F	-0.014375	-1.044266	E	F	47.297991	49.699788	44.376556	49.699788
21	196	0.713646	0.315228	0.969890	0.058984	E	L	0.002271	0.161745	E	L	47.147611	45.832716	42.899173	46.858212
21	197	0.713646	0.571560	1.172653	0.112553	E	K	0.033679	2.437248	E	K	50.749370	52.573202	47.281842	52.577821
21	198	0.713646	0.398667	1.060319	0.051994	E	G	-0.000904	-0.068310	E	G	53.038844	50.942902	49.833867	53.792195
21	199	0.713646	0.740062	1.310301	0.143407	E	V	0.028992	2.097705	E	V	51.862720	52.495806	47.930643	52.926013
21	200	0.713646	0.483497	1.155346	0.041797	E	L	-0.016185	-1.175412	E	L	48.080041	47.679560	44.467912	48.056439
21	201	0.713646	0.333300	0.998100	0.048846	E	V	-0.007056	-0.513978	E	V	48.419042	50.071802	45.856648	50.219765
21	202	0.713646	0.667924	1.285130	0.096441	E	F	-0.009546	-0.694414	E	F	49.849621	51.807093	46.535502	51.807093
21	203	0.713646	0.139482	0.824448	0.028680	E	L	0.001218	0.085483	E	L	47.121785	45.561169	42.888107	47.429455
21	204	0.713646	0.539853	1.165927	0.087572	E	E	-0.011919	-0.866325	E	E	44.397755	43.664160	41.009945	44.888740
21	205	0.713646	0.668070	1.292602	0.089113	E	Q	-0.035749	-2.592788	E	Q	46.385053	47.025364	43.930771	48.355021
21	206	0.713646	0.131828	0.826046	0.019428	E	A	0.001911	0.135655	E	A	46.696361	47.806886	43.251217	47.806886
21	207	0.713646	0.224859	0.920677	0.017828	E	L	-0.007798	-0.567737	E	L	42.920675	42.048127	39.548482	42.544062
21	208	0.713646	0.710545	1.314595	0.109596	E	I	-0.000817	-0.061974	E	I	42.367436	42.569206	40.128583	43.324539
21	209	0.713646	0.693075	1.307193	0.099528	E	Q	0.001994	0.141682	E	Q	45.163274	47.029969	42.490194	47.029969
21	210	0.713646	0.427336	1.100366	0.040615	E	Y	-0.010603	-0.770971	E	Y	43.864270	42.391755	40.238224	44.251278
21	211	0.713646	0.550013	1.191575	0.072084	E	A	-0.024596	-1.784744	E	A	40.168524	39.605435	37.405058	39.605435
21	212	0.713646	0.475278	1.115024	0.073900	E	L	0.005082	0.365449	E	L	41.180463	40.809821	38.806523	42.357286
21	213	0.713646	0.474873	1.097319	0.091201	E	R	0.021965	1.588595	E	R	43.600037	45.110578	41.147928	45.110578
21	215	0.713646	0.658337	1.283749	0.088234	E	L	-0.025197	-1.828313	E	L	38.557231	35.627478	33.838883	37.838624
21	216	0.713646	0.867753	1.472533	0.108865	E	G	-0.005129	-0.374364	E	G	41.292284	39.822324	38.896907	41.416464
21	217	0.713646	0.733284	1.354257	0.092673	E	S	0.002805	0.200478	E	S	42.780068	42.697914	40.345210	43.533443
21	218	0.713646	0.681913	1.301187	0.094372	E	R	0.002078	0.147737	E	R	39.436153	36.114481	34.574753	38.278648
21	219	0.713646	0.226805	0.895360	0.045091	E	G	0.003853	0.276376	E	G	39.134621	37.864984	36.887834	39.094376
21	220	0.713646	0.292776	0.976475	0.029947	E	Y	-0.011503	-0.836144	E	Y	37.358894	32.435113	30.924485	36.978028
21	221	0.713646	0.698939	1.302822	0.109763	E	I	0.017298	1.250446	E	I	38.815898	38.343481	36.304120	38.841638
21	222	0.713646	0.570732	1.199308	0.085069	E	P	-0.023317	-1.692120	E	P	39.696035	41.161252	38.276710	41.401290
21	223	0.713646	0.651697	1.288662	0.076681	E	I	-0.007406	-0.539374	E	I	38.716153	36.650540	34.901200	38.046649
21	224	0.713646	0.831978	1.415712	0.129912	E	Y	0.003407	0.244029	E	Y	39.783117	41.846701	37.822152	41.846701
21	225	0.713646	0.472561	1.135514	0.050694	E	T	-0.008655	-0.629836	E	T	37.522524	36.154543	34.231932	36.651881
21	226	0.713646	0.008886	0.719211	0.003321	E	P	0.000965	0.067148	E	P	38.026459	38.209693	34.663885	38.509626
21	227	0.713646	0.769756	1.356633	0.126769	E	F	0.015003	1.084195	E	F	37.202768	39.209134	34.412319	39.209134
21	228	0.713646	0.510753	1.157312	0.067087	E	F	-0.006157	-0.448884	E	F	36.151863	38.134980	34.455032	38.134980
21	229	0.713646	0.456458	1.114892	0.055212	E	M	-0.019485	-1.414452	E	M	34.116727	31.427189	29.451313	33.635240
21	230	0.713646	0.537592	1.191794	0.059444	E	R	-0.009681	-0.704204	E	R	34.236991	35.738725	30.806463	35.738725
21	231	0.713646	0.779130	1.389634	0.103143	E	K	-0.007833	-0.570285	E	K	31.742178	32.297987	28.592640	33.335529
21	232	0.713646	0.695344	1.309751	0.099238	E	E	0.007102	0.511785	E	E	30.598515	32.017450	27.820706	32.577278
21	233	0.713646	0.688588	1.319045	0.083189	E	V	-0.013142	-0.954886	E	V	29.859606	31.433495	26.915476	31.883272
21	234	0.713646	0.532475	1.161023	0.085098	E	M	0.005379	0.386915	E	M	28.504701	29.643441	25.081761	30.371054
21	235	0.713646	0.801643	1.416731	0.098558	E	Q	-0.019138	-1.389342	E	Q	25.785945	27.207374	22.599243	27.207374
21	236	0.713646	0.386189	1.038043	0.061792	E	E	-0.007547	-0.549589	E	E	24.588085	26.373217	22.085157	26.373217
21	237	0.713646	0.542279	1.169541	0.086384	E	V	0.001587	0.112203	E	V	24.282620	26.374547	22.055318	26.374547
21	238	0.713646	0.372442	1.027011	0.059077	E	A	-0.017838	-1.295123	E	A	23.204327	25.486109	21.172465	25.486109
21	239	0.713646	0.642646	1.259921	0.096372	E	Q	-0.020125	-1.460858	E	Q	20.590434	18.728136	16.104981	20.404200
21	240	0.713646	0.427001	1.054928	0.085719	E	L	0.008749	0.631092	E	L	21.742382	21.931270	19.831502	22.499486
21	241	0.713646	0.387796	1.045349	0.056093	E	S	-0.021030	-1.526443	E	S	21.589037	21.161458	18.412310	21.732166
21	242	0.713646	0.721571	1.295640	0.139577	E	Q	-0.006360	-0.463553	E	Q	23.967086	22.949672	20.483060	24.924365
21	243	0.713646	0.540725	1.152612	0.101759	E	F	-0.004944	-0.360964	E	F	26.392635	26.417230	23.866665	27.535432
21	244	0.713646	0.699870	1.296686	0.116831	E	D	0.008552	0.616822	E	D	26.370009	25.202821	22.613520	26.625415
21	245	0.713646	0.541554	1.163994	0.091206	E	E	0.010361	0.747893	E	E	26.960103	24.489047	21.405102	27.305696
21	246	0.713646	0.644798	1.280260	0.078183	E	E	-0.021939	-1.592237	E	E	27.987714	26.485236	23.615701	27.970308
21	247	0.713646	0.762366	1.360612	0.115400	E	L	-0.010266	-0.746548	E	L	29.847791	28.562074	26.141047	30.358834
21	248	0.713646	0.443182	1.087808	0.069020	E	Y	-0.012294	-0.893451	E	Y	33.493454	35.567459	30.770729	35.861261
21	249	0.713646	0.717115	1.306249	0.124512	E	K	0.007309	0.526751	E	K	34.785808	35.774689	33.049510	35.879240
21	250	0.713646	0.752068	1.342738	0.122976	E	V	0.003925	0.281596	E	V	37.930628	38.480897	35.363620	39.189520
21	251	0.713646	0.829284	1.405242	0.137688	E	I	0.018673	1.350107	E	I	40.489904	40.073166	37.819599	42.258930
21	264	0.713646	0.584697	1.210973	0.087370	E	D	0.005052	0.363262	E	D	39.866307	39.200195	37.231755	41.230224
21	265	0.713646	0.564958	1.185901	0.092703	E	E	0.006957	0.501268	E	E	36.839403	35.929611	33.773879	37.134329
21	266	0.713646	0.492431	1.126996	0.079081	E	K	-0.005122	-0.373870	E	K	35.689889	37.882158	33.809538	37.882158
21	267	0.713646	0.619320	1.212378	0.120588	E	Y	0.014735	1.064767	E	Y	33.511594	32.350612	30.136680	33.111909
21	268	0.713646	0.118134	0.806778	0.025002	E	L	0.004696	0.337480	E	L	34.388267	36.193966	30.656641	36.193966
21	269	0.713646	0.395827	1.063012	0.046460	E	I	-0.010120	-0.735957	E	I	32.193497	33.419334	30.368611	33.419334
21	270	0.713646	0.381584	1.049269	0.045961	E	A	-0.022422	-1.627282	E	A	30.330040	30.117685	27.470726	30.117685
21	271	0.713646	0.057009	0.759181	0.011474	E	T	0.000803	0.055402	E	T	29.981120	28.556010	26.053035	29.287114
21	272	0.713646	0.296405	0.975876	0.034175	E	S	-0.003348	-0.245325	E	S	31.783974	33.265435	29.265322	33.265435
21	273	0.713646	0.008886	0.719211	0.003321	E	E	0.000878	0.060818	E	E	28.347064	24.158640	22.087128	27.677498
21	274	0.713646	0.454064	1.103988	0.063721	E	Q	-0.022296	-1.618105	E	Q	28.328187	27.770806	25.424094	29.258741
21	275	0.713646	0.459318	1.110671	0.062293	E	P	-0.001041	-0.078222	E	P	31.736919	32.052813	29.414246	33.741899
21	276	0.713646	0.356928	1.032768	0.037806	E	I	-0.010780	-0.783817	E	I	31.456372	31.964896	29.138530	31.964896
21	277	0.713646	0.642344	1.267932	0.088058	E	A	-0.026049	-1.890005	E	A	28.147321	27.445858	25.674535	27.445858
21	278	0.713646	0.525134	1.187769	0.051010	E	A	-0.032535	-2.359951	E	A	30.120280	31.073814	28.331839	31.073814
21	279	0.713646	0.573112	1.221351	0.065407	E	L	-0.013428	-0.975639	E	L	33.114685	33.943549	30.715415	33.943549
21	280	0.713646	0.529948	1.175598	0.067996	E	H	-0.009387	-0.682898	E	H	32.099092	32.026710	29.738504	32.026710
21	281	0.713646	0.684245	1.295680	0.102211	E	R	0.003844	0.275736	E	R	30.642457	30.401182	28.913311	31.304032
21	282	0.713646	0.483968	1.137715	0.059899	E	D	0.008517	0.614255	E	D	31.171760	31.825280	29.737270	32.341890
21	283	0.713646	0.408888	1.036844	0.085690	E	E	0.018328	1.325056	E	E	32.530896	33.214902	29.941935	33.214902
21	284	0.713646	0.545290	1.150608	0.108328	E	W	0.016406	1.185814	E	W	32.550562	30.629783	29.930042	33.282113
21	285	0.713646	0.397429	1.064077	0.046998	E	L	-0.000102	-0.010152	E	L	32.592513	30.839885	29.783063	31.602403
21	289	0.713646	0.681544	1.298402	0.096788	E	D	0.017965	1.298825	E	D	36.137611	36.064908	34.029440	36.064908
21	290	0.713646	0.156222	0.833557	0.036311	E	L	0.002783	0.198883	E	L	32.741144	29.690378	28.974213	31.255361
21	291	0.713646	0.026640	0.732634	0.007652	E	P	0.000913	0.063371	E	P	31.922359	31.094224	30.164135	31.094224
21	292	0.713646	0.619308	1.258285	0.074669	E	I	-0.001890	-0.139689	E	I	33.369147	33.510200	30.560820	33.510200
21	293	0.713646	0.516027	1.143090	0.086583	E	K	0.013303	0.960991	E	K	33.533964	33.242857	32.026312	33.973835
21	294	0.713646	0.505114	1.141585	0.077174	E	Y	0.007228	0.520924	E	Y	34.428039	33.643235	32.069850	34.193096
21	295	0.713646	0.595661	1.228003	0.081304	E	A	-0.001629	-0.120769	E	A	35.899213	37.412330	34.242315	37.412330
21	296	0.713646	0.348894	1.016869	0.045671	E	G	-0.010023	-0.728956	E	G	35.212221	33.705143	33.570802	35.680352
21	297	0.713646	0.702703	1.318528	0.097821	E	L	-0.004656	-0.340090	E	L	37.720244	39.673273	35.340257	39.673273
21	298	0.713646	0.262847	0.944885	0.031608	E	S	-0.012431	-0.903386	E	S	37.372542	35.744292	33.418626	37.032740
21	299	0.713646	0.610308	1.218072	0.105881	E	T	0.004663	0.335025	E	T	37.579783	39.654890	34.382387	39.654890
21	300	0.713646	0.185719	0.874917	0.024448	E	C	-0.000632	-0.048560	E	C	34.307602	33.921437	31.354604	34.111353
21	301	0.713646	0.116052	0.815941	0.013756	E	F	0.001123	0.078590	E	F	34.178789	35.951728	30.304624	35.951728
21	303	0.713646	0.536292	1.166226	0.083713	E	Q	-0.000601	-0.046303	E	Q	32.057810	32.793852	29.800064	32.793852
21	305	0.713646	0.324177	0.973945	0.063878	E	V	0.004604	0.330790	E	V	29.744296	30.732768	27.038626	30.732768
21	306	0.713646	0.134540	0.810245	0.037942	E	G	0.008199	0.591244	E	G	26.996761	25.053141	25.053141	28.245070
21	307	0.713646	0.393531	1.042620	0.064557	E	S	0.011938	0.862105	E	S	29.605182	30.678222	26.767648	30.678222
21	309	0.713646	0.049436	0.747894	0.015189	E	G	0.002370	0.168960	E	G	35.529867	33.393364	32.676723	36.674013
21	310	0.713646	0.411967	1.052017	0.073595	E	R	0.010950	0.790522	E	R	33.779689	29.273237	26.044372	33.331755
21	311	0.713646	0.330338	0.962967	0.081017	E	D	0.017102	1.236232	E	D	36.193689	34.478992	31.260507	36.360572
21	312	0.713646	0.439100	1.090439	0.062306	E	T	-0.011867	-0.862555	E	T	38.616876	38.724288	35.462045	39.938026
21	313	0.713646	0.426148	1.071580	0.068215	E	R	-0.003548	-0.259842	E	R	41.706135	43.283456	38.130674	43.283456
21	315	0.713646	0.410563	1.079390	0.044819	E	I	-0.013929	-1.011913	E	I	39.909805	41.677705	35.777530	41.677705
21	316	0.713646	0.613477	1.240508	0.086615	E	F	-0.025504	-1.850540	E	F	36.605991	33.565453	30.520062	37.211479
21	318	0.713646	0.528947	1.168291	0.074302	E	V	-0.014706	-1.068264	E	V	36.331665	38.190293	32.515792	38.562512
21	319	0.713646	0.024744	0.732095	0.006295	E	H	0.000114	0.005486	E	H	35.871271	36.413937	33.375262	37.758374
21	320	0.713646	0.227469	0.905458	0.035657	E	Q	-0.002977	-0.218467	E	Q	37.445659	39.778529	34.994631	39.778529
21	322	0.713646	0.752380	1.367353	0.098673	E	E	-0.016107	-1.169742	E	E	37.971444	40.088743	34.858019	40.088743
21	324	0.713646	0.301819	0.968439	0.047026	E	I	-0.005262	-0.384003	E	I	35.618620	37.133161	31.815279	37.133161
21	326	0.713646	0.409671	1.088568	0.034749	E	Q	-0.028528	-2.069659	E	Q	31.251361	31.179442	27.494636	31.179442
21	327	0.713646	0.445915	1.091728	0.067833	E	F	-0.005697	-0.415528	E	F	29.565602	27.095724	25.428385	30.142117
21	328	0.713646	0.730608	1.333755	0.110499	E	V	-0.012056	-0.876211	E	V	29.063704	28.998652	25.747610	28.998652
21	329	0.713646	0.526920	1.184803	0.055763	E	Y	-0.003680	-0.269414	E	Y	28.345963	28.580572	27.210078	29.317775
21	330	0.713646	0.535766	1.195278	0.054134	E	S	-0.009693	-0.705014	E	S	27.159317	26.161537	25.105950	26.161816
21	331	0.713646	0.793700	1.390467	0.116879	E	S	0.007299	0.526015	E	S	26.904738	27.337089	24.073542	27.542352
21	332	0.713646	0.374909	1.021716	0.066840	E	P	0.000885	0.061325	E	P	23.510228	22.893734	21.735026	22.893734
21	333	0.713646	0.433923	1.082429	0.065141	E	H	0.002953	0.211191	E	H	24.878301	24.746737	23.935098	25.554797
21	336	0.713646	0.726128	1.330079	0.109695	E	K	0.014715	1.063295	E	K	26.172435	26.341973	24.342364	26.341973
21	337	0.713646	0.216617	0.892094	0.038169	E	S	0.000704	0.048199	E	S	23.844278	21.335235	20.626210	22.436032
21	338	0.713646	0.846131	1.427111	0.132666	E	W	0.002548	0.181821	E	W	22.638002	16.756352	15.920444	21.214040
21	339	0.713646	0.718593	1.308498	0.123741	E	E	0.025087	1.814810	E	E	26.299203	26.166199	23.853903	26.718544
21	340	0.713646	0.694858	1.297720	0.110784	E	M	0.003916	0.280925	E	M	27.195133	26.945060	25.222477	26.945060
21	341	0.713646	0.462379	1.122664	0.053361	E	F	-0.007541	-0.549159	E	F	24.552007	21.096869	19.376983	22.883690
21	342	0.713646	0.527558	1.149164	0.092040	E	E	0.014873	1.074760	E	E	26.498105	23.129732	21.953908	26.140541
21	343	0.713646	0.712373	1.318139	0.107880	E	E	0.003756	0.269376	E	E	29.718368	29.895521	26.892398	29.895521
21	344	0.713646	0.402251	1.069204	0.046693	E	M	-0.000672	-0.051456	E	M	29.162579	27.310704	25.834650	28.201983
21	345	0.713646	0.596999	1.223946	0.086698	E	I	-0.009016	-0.656009	E	I	28.378787	26.935271	24.881937	27.122078
21	346	0.713646	0.794451	1.385434	0.122662	E	T	0.029220	2.114228	E	T	31.509822	30.841898	28.444945	31.609013
21	347	0.713646	0.815505	1.389576	0.139575	E	T	0.001433	0.101060	E	T	33.476662	32.932930	30.736943	33.224023
21	348	0.713646	0.515252	1.155381	0.073517	E	A	-0.010189	-0.741001	E	A	32.559608	31.386061	29.295510	31.386061
21	349	0.713646	0.313953	0.968291	0.059308	E	E	0.001137	0.079576	E	E	33.398932	29.678709	27.854585	32.757365
21	350	0.713646	0.700639	1.310881	0.103404	E	E	0.009237	0.666408	E	E	36.794264	36.011041	33.464412	36.998725
21	351	0.713646	0.547800	1.189979	0.071468	E	F	-0.012038	-0.874962	E	F	37.551034	36.854518	34.749851	36.854518
21	352	0.713646	0.561851	1.184991	0.090506	E	Y	-0.005421	-0.395508	E	Y	37.448980	34.573787	32.176272	36.462784
21	353	0.713646	0.600961	1.230804	0.083803	E	Q	0.004506	0.323704	E	Q	38.944247	35.930597	34.067026	38.507994
21	354	0.713646	0.736067	1.342875	0.106837	E	S	0.009480	0.684059	E	S	42.008261	41.455062	38.634481	42.175307
21	355	0.713646	0.048721	0.748788	0.013579	E	L	0.001394	0.098243	E	L	42.205227	40.590353	38.201333	41.563694
21	356	0.713646	0.527393	1.177833	0.063206	E	G	0.006514	0.469190	E	G	42.131801	39.976766	39.114289	42.299581
21	357	0.713646	0.262722	0.953373	0.022996	E	I	-0.007435	-0.541459	E	I	39.128072	37.991626	35.189796	38.713073
21	358	0.713646	0.258713	0.920753	0.051606	E	P	0.014630	1.057152	E	P	37.242791	38.104251	33.428788	38.104251
21	359	0.713646	0.234781	0.902400	0.046027	E	Y	0.007393	0.532823	E	Y	33.419104	32.264999	30.022458	33.244074
21	360	0.713646	0.190168	0.880581	0.023233	E	H	-0.000669	-0.051219	E	H	30.209493	28.636102	26.041197	30.136632
21	361	0.713646	0.440778	1.081505	0.072919	E	I	0.006722	0.484210	E	I	27.086301	25.883689	23.666237	27.073600
21	362	0.713646	0.487981	1.145364	0.056263	E	V	-0.007035	-0.512451	E	V	23.796627	22.971921	20.202435	24.215063
21	363	0.713646	0.784115	1.403945	0.093816	E	N	-0.025224	-1.830296	E	N	20.176764	17.762708	15.675336	19.647944
21	364	0.713646	0.555395	1.178260	0.090782	E	I	-0.008028	-0.584389	E	I	18.405292	18.781558	13.911765	19.188946
21	365	0.713646	0.406405	1.053062	0.066989	E	V	-0.003273	-0.239901	E	V	15.279727	15.923670	11.977532	15.923670
21	366	0.713646	0.421509	1.076654	0.058501	E	S	0.005198	0.373783	E	S	12.066701	10.840505	7.965483	11.176960
21	367	0.713646	0.242206	0.895610	0.060242	E	G	0.011237	0.811379	E	G	12.828292	10.509889	10.153696	13.743524
21	368	0.713646	0.239470	0.897814	0.055302	E	S	0.008596	0.619980	E	S	16.175955	18.184019	12.607289	18.184019
21	369	0.713646	0.422817	1.070092	0.066371	E	L	0.011390	0.822416	E	L	15.361207	14.313989	11.808662	15.136667
21	370	0.713646	0.326365	0.990898	0.049113	E	N	-0.023243	-1.686743	E	N	16.357492	18.705647	13.144058	18.705647
21	371	0.713646	0.756408	1.349255	0.120799	E	H	-0.027406	-1.988336	E	H	14.614148	14.569724	12.206859	15.972496
21	372	0.713646	0.693516	1.316938	0.090224	E	A	-0.026631	-1.932200	E	A	16.815841	18.994257	14.870918	18.994257
21	373	0.713646	0.477218	1.120931	0.069933	E	A	-0.011003	-0.799970	E	A	16.554359	17.687253	12.617645	17.687253
21	374	0.713646	0.682074	1.289498	0.106222	E	S	-0.003474	-0.254457	E	S	14.453871	13.986117	12.129997	14.849954
21	375	0.713646	0.415454	1.064060	0.065040	E	K	0.002640	0.188516	E	K	16.463624	16.826465	14.290310	16.826465
21	376	0.713646	0.445717	1.094096	0.065267	E	K	-0.016900	-1.227224	E	K	19.232202	19.485352	16.034082	19.485352
21	377	0.713646	0.435216	1.076849	0.072013	E	L	0.002154	0.153243	E	L	22.315111	21.946630	19.315715	23.076359
21	378	0.713646	0.015869	0.725778	0.003737	E	D	0.000048	0.000688	E	D	24.875990	23.750801	21.127723	24.925149
21	379	0.713646	0.435636	1.075234	0.074048	E	L	0.011755	0.848853	E	L	28.535775	29.758041	25.080317	29.758041
21	380	0.713646	0.040579	0.737836	0.016389	E	E	0.006417	0.462166	E	E	29.696153	26.051009	23.240365	29.285541
21	381	0.713646	0.472296	1.124788	0.061153	E	A	-0.016922	-1.228754	E	A	33.498052	34.783206	29.812540	34.783206
21	382	0.713646	0.127568	0.822348	0.018866	E	W	-0.000276	-0.022773	E	W	35.703708	36.154895	32.667061	36.617422
21	383	0.713646	0.600782	1.230417	0.084011	E	F	-0.014343	-1.041959	E	F	37.940846	36.336701	33.465051	37.956674
21	384	0.713646	0.108086	0.799903	0.021829	E	P	0.001255	0.088176	E	P	41.094403	41.038943	37.721888	42.643496
21	385	0.713646	0.515769	1.147582	0.081833	E	G	-0.000573	-0.044313	E	G	42.606878	40.216855	39.297813	43.173516
21	387	0.713646	0.618046	1.260248	0.071444	E	G	0.006008	0.432474	E	G	38.430051	36.034974	34.144071	38.954290
21	388	0.713646	0.727484	1.357573	0.083557	E	A	-0.011946	-0.868251	E	A	34.702513	34.685167	31.701613	34.685167
21	389	0.713646	0.302581	0.994018	0.022209	E	F	-0.010130	-0.736732	E	F	32.308922	31.696375	28.660055	31.696375
21	390	0.713646	0.504625	1.132839	0.085431	E	R	-0.014037	-1.019800	E	R	31.698262	33.450687	28.693806	33.589815
21	392	0.713646	0.497023	1.160861	0.049809	E	L	-0.028667	-2.079717	E	L	31.181467	32.835297	28.087189	32.835297
21	393	0.713646	0.564944	1.193988	0.084602	E	V	-0.027000	-1.958952	E	V	28.851741	28.967103	24.601094	29.747693
21	394	0.713646	0.022131	0.730868	0.004909	E	S	-0.000256	-0.021340	E	S	25.294706	25.233869	22.647962	25.233869
21	395	0.713646	0.528423	1.167007	0.075062	E	C	-0.003270	-0.239662	E	C	24.259778	25.083001	20.106872	25.093166
21	396	0.713646	0.106604	0.802184	0.018066	E	S	-0.003167	-0.232256	E	S	21.242569	21.225777	19.061730	21.225777
21	397	0.713646	0.428703	1.050783	0.091566	E	N	0.007691	0.554429	E	N	20.108886	19.902614	16.504873	19.902614
21	398	0.713646	0.497767	1.139692	0.071721	E	C	-0.006170	-0.449782	E	C	18.806201	20.025784	16.705305	20.025784
21	399	0.713646	0.596189	1.223858	0.085977	E	T	-0.013238	-0.961847	E	T	19.097490	16.725743	15.623298	17.776226
21	400	0.713646	0.240328	0.921353	0.032621	E	D	0.001347	0.094785	E	D	19.490568	17.116722	16.326668	19.474666
21	401	0.713646	0.325985	1.009715	0.029916	E	Y	-0.022710	-1.648104	E	Y	17.791370	15.101960	13.429233	17.356768
21	402	0.713646	0.024744	0.724471	0.013919	E	Q	0.007375	0.531575	E	Q	21.183052	21.877822	18.861780	22.419481
21	403	0.713646	0.274194	0.962947	0.024893	E	A	-0.003414	-0.250117	E	A	23.164584	23.493117	21.184122	23.493117
21	404	0.713646	0.118474	0.807616	0.024504	E	R	-0.000761	-0.057904	E	R	21.620366	17.394108	16.558894	20.504270
21	405	0.713646	0.192758	0.854967	0.051438	E	R	0.008882	0.640741	E	R	22.356128	22.325166	20.536202	22.386927
21	406	0.713646	0.503483	1.147840	0.069288	E	L	-0.015350	-1.114907	E	L	25.823196	26.197994	23.508865	26.675655
21	407	0.713646	0.587574	1.196525	0.104695	E	R	0.018400	1.330281	E	R	26.501590	27.154341	25.062131	27.799034
21	408	0.713646	0.451051	1.115352	0.049345	E	I	-0.011812	-0.858586	E	I	27.438047	27.584596	25.145466	27.584596
21	409	0.713646	0.178780	0.877376	0.015051	E	R	-0.001650	-0.122288	E	R	27.659039	27.921946	26.945497	28.299939
21	410	0.713646	0.462166	1.100927	0.074885	E	Y	0.009982	0.720397	E	Y	28.427781	27.243579	26.766643	27.243579
21	411	0.713646	0.521962	1.140060	0.095548	E	G	-0.001612	-0.119533	E	G	31.822493	31.185383	30.030238	31.647040
21	412	0.713646	0.836362	1.423792	0.126217	E	Q	0.005185	0.372878	E	Q	32.582435	30.186932	30.115078	31.209952
21	419	0.713646	0.685845	1.312259	0.087233	E	K	0.001267	0.089051	E	K	24.630243	19.994977	19.384339	22.839131
21	420	0.713646	0.754125	1.366778	0.100993	E	V	-0.000346	-0.027839	E	V	25.545924	25.988128	22.668724	25.988128
21	421	0.713646	0.798017	1.377481	0.134183	E	E	0.020708	1.497522	E	E	24.111583	22.703928	22.703928	24.125962
21	422	0.713646	0.504542	1.150438	0.067750	E	F	0.003611	0.258838	E	F	23.760626	22.224853	21.541440	22.879377
21	423	0.713646	0.443381	1.100644	0.056383	E	V	0.006046	0.435219	E	V	24.831839	26.129249	21.865958	26.129249
21	424	0.713646	0.219527	0.886744	0.046428	E	H	0.007777	0.560658	E	H	22.937408	19.527802	18.897109	22.451264
21	425	0.713646	0.311942	0.985870	0.039717	E	M	-0.015157	-1.100882	E	M	23.829126	24.200785	20.874838	24.200785
21	426	0.713646	0.167131	0.856346	0.024431	E	L	-0.001253	-0.093550	E	L	24.101425	23.633795	22.338575	24.527786
21	427	0.713646	0.052292	0.749194	0.016744	E	N	0.005326	0.383125	E	N	25.637932	23.613786	21.697856	25.878727
21	428	0.713646	0.418760	1.091925	0.040480	E	A	-0.025492	-1.849663	E	A	27.281073	27.622930	25.272032	27.622930
21	429	0.713646	0.221182	0.920360	0.014468	E	T	-0.029006	-2.104302	E	T	30.150091	29.712280	26.981517	30.641744
21	430	0.713646	0.465480	1.122537	0.056589	E	M	-0.023477	-1.703673	E	M	33.368047	34.691407	30.445968	34.691407
21	432	0.713646	0.212382	0.880097	0.045931	E	A	0.005446	0.391766	E	A	34.874505	34.347076	31.643825	34.347076
21	433	0.713646	0.591443	1.236106	0.068983	E	T	-0.023473	-1.703383	E	T	38.601568	39.792340	35.159471	40.165660
21	434	0.713646	0.587688	1.222962	0.078372	E	T	-0.015235	-1.106526	E	T	38.796280	37.797766	34.900032	39.187079
21	436	0.713646	0.647679	1.282588	0.078738	E	T	-0.010775	-0.783441	E	T	37.997897	37.356145	34.717524	38.626192
21	437	0.713646	0.476981	1.136893	0.053734	E	I	-0.005865	-0.427706	E	I	41.420480	42.707978	37.902077	42.707978
21	438	0.713646	0.540329	1.192115	0.061859	E	C	-0.026057	-1.890598	E	C	40.313920	39.854231	36.897786	39.854231
21	439	0.713646	0.278113	0.941433	0.050326	E	A	-0.004599	-0.335983	E	A	39.282943	38.640345	35.887938	38.640345
21	440	0.713646	0.314783	0.999788	0.028641	E	I	-0.010391	-0.755603	E	I	42.622952	42.680991	39.056978	43.586439
21	441	0.713646	0.329879	0.993531	0.049994	E	L	0.013520	0.976774	E	L	44.747534	45.323492	41.447506	45.323492
21	442	0.713646	0.015869	0.725771	0.003744	E	E	0.000048	0.000733	E	E	43.361423	41.170713	38.227032	42.566274
21	443	0.713646	0.306500	0.957229	0.062916	E	N	0.009702	0.700169	E	N	43.483588	40.508277	37.821649	42.835746
21	444	0.713646	0.477445	1.152964	0.038127	E	Y	-0.017996	-1.306606	E	Y	46.905433	44.976902	42.448052	47.360141
21	445	0.713646	0.182482	0.856620	0.039508	E	Q	-0.000730	-0.055697	E	Q	48.739976	46.155124	43.252016	48.654181
21	446	0.713646	0.609968	1.222854	0.100760	E	T	0.017048	1.232340	E	T	52.207306	52.695293	48.720379	53.455816
21	447	0.713646	0.626145	1.234378	0.105413	E	E	0.031655	2.290650	E	E	55.417241	57.047343	52.050624	57.047343
21	448	0.713646	0.271129	0.933526	0.051249	E	K	0.004076	0.292529	E	K	56.605987	57.741082	53.294337	57.741082
21	449	0.713646	0.451980	1.087014	0.078612	E	G	-0.000025	-0.004608	E	G	53.378665	51.066263	49.325710	53.920095
21	450	0.713646	0.295400	0.982919	0.026127	E	I	-0.000638	-0.049033	E	I	50.411563	48.661014	45.897175	49.762552
21	451	0.713646	0.755298	1.359143	0.109801	E	T	0.021651	1.565809	E	T	51.021663	51.423068	46.656873	51.423068
21	452	0.713646	0.302303	0.997957	0.017992	E	V	-0.006817	-0.496680	E	V	50.073480	50.751324	47.349920	51.439520
21	454	0.713646	0.538536	1.183318	0.068864	E	E	0.004393	0.315484	E	E	49.215774	49.324021	46.341289	49.324021
21	455	0.713646	0.418665	1.070806	0.061504	E	K	0.011823	0.853817	E	K	47.074446	45.411162	43.286052	45.782289
21	456	0.713646	0.054495	0.756275	0.011866	E	L	0.000293	0.018429	E	L	47.708629	45.306086	42.866621	47.337559
21	457	0.713646	0.596016	1.242969	0.066693	E	K	-0.000919	-0.069346	E	K	51.487586	52.321600	47.990828	52.454973
21	458	0.713646	0.477685	1.115941	0.075390	E	E	0.010917	0.788164	E	E	52.149656	50.821343	48.790857	51.739456
21	459	0.713646	0.277118	0.945326	0.045438	E	F	0.002247	0.159980	E	F	50.788533	47.777264	45.611844	49.694607
21	460	0.713646	0.551757	1.180461	0.084942	E	M	0.013567	0.980122	E	M	52.347638	50.732529	48.161346	52.737199
21	465	0.713646	0.835218	1.405273	0.143590	E	Q	0.031758	2.298132	E	Q	55.140991	56.406288	51.898146	56.406288
21	466	0.713646	0.631190	1.262555	0.082281	E	E	0.008026	0.578709	E	E	55.825754	57.627319	51.868972	57.627319
21	467	0.713646	0.820403	1.405136	0.128913	E	L	0.013961	1.008721	E	L	54.458246	55.469746	52.237810	55.469746
21	468	0.713646	0.356292	1.023122	0.046816	E	I	0.003865	0.277215	E	I	53.461206	50.561565	47.832495	52.646883
21	469	0.713646	0.825022	1.410005	0.128663	E	P	0.017121	1.237648	E	P	55.757519	56.663278	52.881435	57.823977
21	470	0.713646	0.764095	1.360972	0.116769	E	F	0.001902	0.135036	E	F	55.469760	52.285138	49.320897	56.002644
21	471	0.713646	0.844536	1.418862	0.139320	E	V	0.023321	1.686860	E	V	57.710654	57.242425	54.242389	58.541051
22	23	0.730878	0.687691	1.236253	0.182317	T	Q	0.040448	2.927717	T	Q	3.821605	4.723478	1.332734	5.481868
22	24	0.730878	0.747210	1.350971	0.127117	T	E	0.014105	1.019147	T	E	5.397569	7.360892	3.340516	7.360892
22	25	0.730878	0.720303	1.298478	0.152703	T	K	0.034837	2.521177	T	K	4.856385	4.984776	3.430350	5.273340
22	26	0.730878	0.295342	0.929407	0.096813	T	R	0.040660	2.943061	T	R	6.202986	5.681422	3.033237	6.410658
22	27	0.730878	0.663214	1.269816	0.124276	T	F	0.008311	0.599367	T	F	8.468944	10.533817	5.163892	10.789082
22	134	0.730878	0.884363	1.461462	0.153779	T	E	-0.000145	-0.013320	T	E	12.400126	12.042076	8.946153	12.800765
22	135	0.730878	0.470892	1.114103	0.087668	T	I	0.021599	1.562066	T	I	8.983735	5.648151	5.648151	8.148027
22	136	0.730878	0.153786	0.828926	0.055738	T	G	0.005332	0.383517	T	G	7.826681	6.707845	5.188459	7.032723
22	137	0.730878	0.150747	0.845520	0.036105	T	N	-0.002361	-0.173812	T	N	8.185713	8.231505	5.110702	8.231505
22	138	0.730878	0.608090	1.218621	0.120347	T	L	0.018776	1.357579	T	L	6.690081	4.055969	4.055969	6.032354
22	139	0.730878	0.564134	1.104491	0.190522	T	L	0.079699	5.771470	T	L	7.155085	5.082606	4.360999	5.956965
22	140	0.730878	0.668518	1.283618	0.115778	T	H	0.001129	0.078990	T	H	10.472808	10.365916	7.966357	11.098303
22	141	0.730878	0.608168	1.235874	0.103172	T	P	0.019107	1.381546	T	P	11.185957	9.943972	9.525117	11.916910
22	142	0.730878	0.635958	1.248514	0.118322	T	S	0.008029	0.578901	T	S	13.599771	13.753925	11.633785	14.693488
22	143	0.730878	0.336004	0.999401	0.067481	T	V	0.005385	0.387340	T	V	11.519942	10.095185	9.282425	10.362929
22	144	0.730878	0.170010	0.859101	0.041788	T	P	-0.003591	-0.262930	T	P	12.222649	13.461449	9.708832	14.086438
22	145	0.730878	0.713416	1.327850	0.116445	T	I	-0.000951	-0.071685	T	I	9.658968	7.870268	6.892759	9.740242
22	146	0.730878	0.170363	0.856221	0.045020	T	S	-0.002420	-0.178080	T	S	11.778639	14.177817	9.437761	14.177817
22	147	0.730878	0.819792	1.430121	0.120550	T	N	-0.016135	-1.171776	T	N	13.130845	14.280424	10.894361	14.378775
22	148	0.730878	0.558651	1.224810	0.064719	T	D	-0.018851	-1.368553	T	D	16.619688	18.508036	13.380735	18.508036
22	149	0.730878	0.416364	1.087073	0.060169	T	E	-0.010204	-0.742035	T	E	17.968850	17.843664	15.224711	18.988890
22	153	0.730878	0.202222	0.884827	0.048273	T	N	-0.002961	-0.217270	T	N	18.176055	17.074892	14.964328	19.262106
22	154	0.730878	0.643409	1.266354	0.107933	T	K	0.000664	0.045305	T	K	19.547676	18.672168	17.467126	19.219191
22	155	0.730878	0.552462	1.186533	0.096807	T	V	0.011124	0.803139	T	V	22.828794	24.365550	20.701331	24.452597
22	156	0.730878	0.554416	1.194617	0.090677	T	E	0.002699	0.192785	T	E	23.368577	19.247002	18.917412	22.564733
22	157	0.730878	0.549563	1.183704	0.096738	T	R	-0.003504	-0.256611	T	R	26.860330	23.765774	23.765774	26.969238
22	158	0.730878	0.739682	1.353653	0.116907	T	I	-0.003739	-0.273664	T	I	29.778313	28.964694	27.870075	30.286862
22	159	0.730878	0.648086	1.235118	0.143847	T	W	0.024271	1.755634	T	W	32.759895	32.229850	30.382858	32.419657
22	160	0.730878	0.283833	0.936153	0.078558	T	G	0.000119	0.005859	T	G	36.042450	34.813398	33.804075	36.030431
22	161	0.730878	0.755710	1.353479	0.133110	T	D	0.008090	0.583337	T	D	37.472125	39.088832	35.266590	39.108560
22	162	0.730878	0.784774	1.388642	0.127010	T	C	-0.011511	-0.836736	T	C	35.031699	33.033658	31.470032	33.768309
22	167	0.730878	0.627943	1.214497	0.144325	T	K	0.026826	1.940786	T	K	45.666623	47.165085	42.756715	47.165085
22	168	0.730878	0.616847	1.221744	0.125981	T	Y	0.002558	0.182554	T	Y	44.121376	45.238106	40.144231	45.238106
22	169	0.730878	0.650174	1.252998	0.128055	T	S	-0.004889	-0.357024	T	S	40.720513	39.104193	36.730873	40.401442
22	170	0.730878	0.061132	0.782271	0.009739	T	H	-0.006187	-0.451014	T	H	39.705509	35.820648	33.520361	38.413841
22	171	0.730878	0.749601	1.351273	0.129206	T	V	-0.022726	-1.649292	T	V	40.765682	39.157481	36.726267	40.634500
22	172	0.730878	0.476666	1.140855	0.066689	T	D	-0.003961	-0.289771	T	D	44.369180	44.611107	40.755974	45.119533
22	173	0.730878	0.321262	0.998126	0.054014	T	L	0.004630	0.332698	T	L	44.417669	42.622973	40.557101	43.590018
22	174	0.730878	0.571339	1.180336	0.121881	T	V	0.006531	0.470370	T	V	43.526040	41.855039	39.831402	42.181301
22	175	0.730878	0.691541	1.287883	0.134536	T	V	0.005802	0.417562	T	V	46.608361	45.462327	43.180643	46.721463
22	176	0.730878	0.842814	1.440743	0.132950	T	M	-0.016194	-1.176048	T	M	49.030393	47.441884	45.239489	48.847975
22	177	0.730878	0.446899	1.065445	0.112333	T	V	0.012617	0.911295	T	V	49.178129	47.471392	45.555378	48.079799
22	178	0.730878	0.518709	1.141899	0.107688	T	D	0.015679	1.133169	T	D	49.568704	50.824636	46.709079	50.961769
22	179	0.730878	0.654515	1.252033	0.133361	T	G	0.007900	0.569572	T	G	46.631036	44.562823	42.454607	46.450364
22	180	0.730878	0.665673	1.255256	0.141296	T	F	0.015754	1.138576	T	F	44.913009	41.150333	38.980896	43.966738
22	181	0.730878	0.252283	0.932600	0.050561	T	E	-0.002835	-0.208147	T	E	45.916108	46.773150	42.160266	46.773150
22	182	0.730878	0.753836	1.330718	0.153996	T	G	0.003644	0.261227	T	G	43.488178	41.217515	41.136806	43.489240
22	186	0.730878	0.489485	1.157771	0.062592	T	A	-0.006021	-0.438998	T	A	42.759739	43.012263	40.460038	43.012263
22	187	0.730878	0.435308	1.082949	0.083238	T	V	-0.005331	-0.389036	T	V	45.613187	47.073949	42.469357	47.073949
22	188	0.730878	0.501013	1.152630	0.079261	T	V	0.000577	0.038999	T	V	44.913867	44.613214	41.384273	44.967103
22	189	0.730878	0.393614	1.074542	0.049950	T	A	-0.007291	-0.530998	T	A	41.142637	40.178899	37.032844	40.178899
22	190	0.730878	0.104567	0.796493	0.038952	T	G	0.015041	1.086916	T	G	40.302607	38.026972	37.434341	40.263182
22	191	0.730878	0.499805	1.141537	0.089147	T	S	-0.002432	-0.178998	T	S	38.632875	37.076910	34.527278	38.163569
22	192	0.730878	0.319421	0.978194	0.072104	T	R	0.003936	0.282373	T	R	37.017818	31.866244	29.329284	35.540525
22	193	0.730878	0.306905	0.971812	0.065971	T	G	-0.008260	-0.601189	T	G	39.170899	36.933883	36.212323	39.061749
22	194	0.730878	0.549398	1.138206	0.142070	T	Y	0.022297	1.612640	T	Y	41.162410	36.908131	35.172753	40.200916
22	195	0.730878	0.571858	1.195432	0.107304	T	F	0.006076	0.437463	T	F	43.937777	45.153988	40.946347	45.153988
22	196	0.730878	0.315228	0.967525	0.078581	T	L	0.008689	0.626719	T	L	43.693924	41.276491	39.539362	42.228791
22	197	0.730878	0.571560	1.198704	0.103734	T	K	0.006531	0.470403	T	K	47.265891	47.997491	43.866013	47.997491
22	198	0.730878	0.398667	1.084689	0.044856	T	G	-0.020334	-1.476016	T	G	49.500822	47.548384	46.440958	49.161717
22	199	0.730878	0.740062	1.319892	0.151048	T	V	0.010045	0.725019	T	V	48.330393	48.109449	44.647310	48.484340
22	200	0.730878	0.483497	1.154778	0.059598	T	L	-0.011858	-0.861927	T	L	44.550213	43.344211	41.103732	43.574774
22	201	0.730878	0.333300	0.994422	0.069756	T	V	0.000864	0.059848	T	V	44.797908	45.208596	42.411102	45.430662
22	202	0.730878	0.667924	1.276341	0.122462	T	F	-0.008154	-0.593559	T	F	46.186972	47.094651	43.202311	47.094651
22	203	0.730878	0.139482	0.841875	0.028486	T	L	-0.005358	-0.390950	T	L	43.506430	41.128562	39.731655	42.911561
22	204	0.730878	0.539853	1.134438	0.136294	T	E	0.013683	0.988551	T	E	40.734354	38.743676	37.462750	40.114696
22	205	0.730878	0.668070	1.267811	0.131137	T	Q	-0.022740	-1.650324	T	Q	42.649125	41.989128	40.509724	43.441477
22	206	0.730878	0.131828	0.837146	0.025560	T	A	0.003972	0.285024	T	A	42.986275	43.139032	40.009132	43.139032
22	207	0.730878	0.224859	0.924857	0.030880	T	L	-0.000700	-0.053525	T	L	39.221606	37.541242	36.385701	37.870100
22	208	0.730878	0.710545	1.319576	0.121848	T	I	-0.014222	-1.033192	T	I	38.595267	37.599895	36.649086	38.345398
22	209	0.730878	0.693075	1.319211	0.104743	T	Q	-0.015456	-1.122587	T	Q	41.381133	42.127141	39.129123	42.127141
22	210	0.730878	0.427336	1.110161	0.048053	T	Y	-0.015067	-1.094407	T	Y	40.135963	37.973372	37.300055	39.604273
22	211	0.730878	0.550013	1.183637	0.097254	T	A	-0.021892	-1.588854	T	A	36.422187	34.799697	34.158139	34.799697
22	212	0.730878	0.475278	1.140335	0.065821	T	L	-0.018988	-1.378456	T	L	37.389020	35.709368	35.391914	37.346973
22	213	0.730878	0.474873	1.132922	0.072830	T	R	-0.012495	-0.908028	T	R	39.852739	40.284483	37.954201	40.323747
22	215	0.730878	0.658337	1.248699	0.140516	T	L	0.000727	0.049865	T	L	34.842851	30.784337	30.784337	33.007521
22	216	0.730878	0.867753	1.447098	0.151533	T	G	0.011049	0.797731	T	G	37.568146	36.423107	35.603169	36.568585
22	217	0.730878	0.733284	1.342739	0.121423	T	S	0.010673	0.770451	T	S	39.141116	37.896121	36.858288	38.956984
22	218	0.730878	0.681913	1.308448	0.104343	T	R	-0.009398	-0.683697	T	R	35.858295	31.590793	31.590793	33.787229
22	219	0.730878	0.226805	0.903984	0.053699	T	G	0.002879	0.205775	T	G	35.541627	34.091364	33.078890	34.430201
22	220	0.730878	0.292776	0.993717	0.029938	T	Y	-0.021143	-1.534621	T	Y	33.662915	27.547500	27.547500	32.084869
22	221	0.730878	0.698939	1.310279	0.119538	T	I	0.005585	0.401885	T	I	35.086764	33.173640	32.757162	33.766539
22	222	0.730878	0.570732	1.195960	0.105650	T	P	-0.027923	-2.025798	T	P	35.900553	36.049403	34.779777	36.250241
22	223	0.730878	0.651697	1.301825	0.080751	T	I	-0.022877	-1.660216	T	I	34.927761	31.371565	31.371565	32.761019
22	224	0.730878	0.831978	1.384401	0.178456	T	Y	0.022554	1.631244	T	Y	36.002345	36.515081	34.176187	36.515081
22	225	0.730878	0.472561	1.132460	0.070980	T	T	-0.002160	-0.159295	T	T	33.801678	30.801335	30.593870	31.296023
22	226	0.730878	0.008886	0.737790	0.001975	T	P	-0.000928	-0.070017	T	P	34.407513	32.751763	30.920477	33.189983
22	227	0.730878	0.769756	1.354271	0.146364	T	F	0.008626	0.622182	T	F	33.617724	33.967209	30.649758	33.983705
22	228	0.730878	0.510753	1.153013	0.088619	T	F	-0.001646	-0.122014	T	F	32.717333	32.776074	30.765610	33.002766
22	229	0.730878	0.456458	1.096979	0.090357	T	M	-0.001697	-0.125756	T	M	30.773482	25.877858	25.877858	28.451797
22	230	0.730878	0.537592	1.202101	0.066369	T	R	-0.018819	-1.366216	T	R	31.121547	30.218488	27.325431	30.764939
22	231	0.730878	0.779130	1.375182	0.134827	T	K	-0.001937	-0.143117	T	K	28.830491	27.070297	25.175577	28.668957
22	232	0.730878	0.695344	1.296247	0.129975	T	E	0.016428	1.187460	T	E	27.774339	26.596184	24.128213	27.871824
22	233	0.730878	0.688588	1.296873	0.122593	T	V	0.003878	0.278153	T	V	26.740902	25.828872	23.250283	26.805808
22	234	0.730878	0.532475	1.176224	0.087129	T	M	-0.011115	-0.808075	T	M	25.292343	24.278419	21.612302	25.352426
22	235	0.730878	0.801643	1.369984	0.162538	T	Q	0.017491	1.264469	T	Q	22.821236	21.849400	19.104889	22.514213
22	236	0.730878	0.386189	1.030203	0.086865	T	E	0.001412	0.099551	T	E	21.487080	20.790331	18.315260	21.380765
22	237	0.730878	0.542279	1.174355	0.098802	T	V	-0.005699	-0.415675	T	V	20.866150	20.843084	18.409475	21.100699
22	238	0.730878	0.372442	0.996583	0.106737	T	A	0.011950	0.862987	T	A	19.891062	20.205425	17.600548	20.462012
22	239	0.730878	0.642646	1.237338	0.136187	T	Q	-0.007381	-0.537542	T	Q	17.551867	14.065608	12.489820	15.672840
22	240	0.730878	0.427001	1.073099	0.084780	T	L	-0.010076	-0.732789	T	L	19.138346	17.459734	16.497680	18.482534
22	241	0.730878	0.387796	1.007221	0.111454	T	S	0.016408	1.185987	T	S	18.913035	16.781149	14.945257	17.658282
22	242	0.730878	0.721571	1.290570	0.161880	T	Q	-0.017969	-1.304646	T	Q	20.919127	17.900032	16.736299	20.185290
22	243	0.730878	0.540725	1.157245	0.114358	T	F	-0.017141	-1.244614	T	F	23.566945	21.392574	20.361014	23.143857
22	244	0.730878	0.699870	1.306911	0.123838	T	D	-0.009602	-0.698426	T	D	23.827016	21.167590	19.568618	22.808868
22	245	0.730878	0.541554	1.177582	0.094850	T	E	-0.004781	-0.349196	T	E	24.218687	20.654011	18.194017	23.386054
22	246	0.730878	0.644798	1.241788	0.133888	T	E	0.010500	0.757947	T	E	24.894224	21.833563	19.999935	23.384982
22	247	0.730878	0.762366	1.318812	0.174432	T	L	0.019564	1.414644	T	L	26.702578	23.469996	22.475744	25.592808
22	248	0.730878	0.443182	1.088108	0.085953	T	Y	-0.014257	-1.035695	T	Y	30.416543	30.891892	27.150942	31.156102
22	249	0.730878	0.717115	1.288728	0.159266	T	K	0.014828	1.071483	T	K	31.838575	30.920201	29.491020	31.365481
22	250	0.730878	0.752068	1.335619	0.147328	T	V	0.000611	0.041513	T	V	34.890917	33.312067	31.779981	34.315205
22	251	0.730878	0.829284	1.410807	0.149356	T	I	0.002685	0.191724	T	I	37.595287	35.103918	34.402038	37.681950
22	264	0.730878	0.584697	1.191979	0.123596	T	D	0.022149	1.601946	T	D	37.095854	33.843881	33.843881	36.506205
22	265	0.730878	0.564958	1.196840	0.098996	T	E	-0.006675	-0.486392	T	E	34.037651	30.985151	30.548726	32.601735
22	266	0.730878	0.492431	1.123949	0.099360	T	K	-0.004410	-0.322277	T	K	32.634982	32.524608	30.225183	32.940973
22	267	0.730878	0.619320	1.217096	0.133102	T	Y	0.002652	0.189348	T	Y	30.328793	27.367728	26.701903	28.200246
22	268	0.730878	0.118134	0.824238	0.024774	T	L	-0.000251	-0.020937	T	L	31.022795	31.115427	26.923293	31.209474
22	269	0.730878	0.395827	1.064293	0.062412	T	I	-0.007316	-0.532829	T	I	28.667099	28.182484	26.609530	28.196244
22	270	0.730878	0.381584	1.032529	0.079933	T	A	-0.004341	-0.317300	T	A	26.779442	25.132617	23.742034	25.132617
22	271	0.730878	0.057009	0.780644	0.007243	T	T	-0.005907	-0.430753	T	T	26.271878	23.427947	22.335571	24.098058
22	272	0.730878	0.296405	0.970713	0.056570	T	S	0.010328	0.745495	T	S	28.010097	27.991391	25.599380	27.991391
22	273	0.730878	0.008886	0.735587	0.004177	T	E	0.001166	0.081734	T	E	24.566282	18.837305	18.424826	22.377588
22	274	0.730878	0.454064	1.066771	0.118171	T	Q	0.012166	0.878635	T	Q	24.672100	22.553515	21.662458	23.953889
22	275	0.730878	0.459318	1.129160	0.061037	T	P	-0.017014	-1.235472	T	P	28.104840	26.688502	25.781471	28.388794
22	276	0.730878	0.356928	1.031272	0.056535	T	I	-0.003342	-0.244883	T	I	27.757081	26.633469	25.496488	26.633469
22	277	0.730878	0.642344	1.244422	0.128800	T	A	-0.011821	-0.859245	T	A	24.524532	22.004428	22.004428	22.105654
22	278	0.730878	0.525134	1.175778	0.080234	T	A	-0.022725	-1.649235	T	A	26.651743	25.494847	24.544893	25.810741
22	279	0.730878	0.573112	1.220675	0.083315	T	L	-0.013840	-1.005467	T	L	29.597748	28.531819	26.871819	28.670621
22	280	0.730878	0.529948	1.174328	0.086498	T	H	-0.008867	-0.645230	T	H	28.724805	26.741924	25.680211	26.967234
22	281	0.730878	0.684245	1.304680	0.110444	T	R	-0.010781	-0.783862	T	R	27.429412	24.864417	24.864417	26.251633
22	282	0.730878	0.483968	1.142285	0.072561	T	D	0.009238	0.666538	T	D	28.235227	26.629230	25.607789	27.643373
22	283	0.730878	0.408888	1.061688	0.078078	T	E	-0.004938	-0.360534	T	E	29.528697	28.015823	25.840599	28.417026
22	284	0.730878	0.545290	1.175561	0.100608	T	W	-0.012675	-0.921122	T	W	29.682190	26.160818	26.160818	28.974290
22	285	0.730878	0.397429	1.059527	0.068781	T	L	0.010736	0.775027	T	L	29.537227	25.792928	25.792928	26.986927
22	289	0.730878	0.681544	1.317559	0.094863	T	D	-0.002276	-0.167686	T	D	32.934560	31.079211	29.881671	31.521386
22	290	0.730878	0.156222	0.845776	0.041324	T	L	0.000005	-0.002397	T	L	29.510053	24.794688	24.794688	26.881034
22	291	0.730878	0.026640	0.748200	0.009319	T	P	0.001013	0.070646	T	P	28.566987	26.111737	26.111737	26.632783
22	292	0.730878	0.619308	1.253255	0.096931	T	I	0.002582	0.184278	T	I	29.858156	28.367026	26.674363	28.637547
22	293	0.730878	0.516027	1.141132	0.105773	T	K	0.015464	1.117592	T	K	29.884976	28.186033	28.186033	29.148234
22	294	0.730878	0.505114	1.164429	0.071563	T	Y	-0.014636	-1.063190	T	Y	30.676940	28.466680	28.466680	29.018681
22	295	0.730878	0.595661	1.236639	0.089900	T	A	-0.012305	-0.894247	T	A	32.095235	32.349563	30.815282	32.349563
22	296	0.730878	0.348894	1.009241	0.070531	T	G	0.001895	0.134515	T	G	31.390691	30.183074	30.113535	30.445275
22	297	0.730878	0.702703	1.313031	0.120550	T	L	-0.005740	-0.418659	T	L	33.905569	34.456043	31.761724	34.456043
22	298	0.730878	0.262847	0.969902	0.023824	T	S	-0.030449	-2.208814	T	S	33.611391	30.497589	29.712251	31.766739
22	299	0.730878	0.610308	1.229499	0.111688	T	T	-0.013052	-0.948420	T	T	33.901542	34.544635	30.643371	34.544635
22	300	0.730878	0.185719	0.893502	0.023095	T	C	-0.007813	-0.568850	T	C	30.695943	28.845000	27.678588	29.094230
22	301	0.730878	0.116052	0.832837	0.014093	T	F	-0.001476	-0.109724	T	F	30.736999	31.033943	26.614607	31.033943
22	303	0.730878	0.536292	1.154223	0.112948	T	Q	0.009042	0.652328	T	Q	29.026251	28.463648	26.272447	28.463648
22	305	0.730878	0.324177	0.990617	0.064439	T	V	-0.008609	-0.626484	T	V	27.121466	26.974615	24.005666	26.974615
22	306	0.730878	0.134540	0.832133	0.033286	T	G	-0.003369	-0.246828	T	G	24.478051	22.094263	22.094263	24.765193
22	307	0.730878	0.393531	1.051274	0.073136	T	S	0.008288	0.597715	T	S	27.086202	27.243893	23.850259	27.243893
22	309	0.730878	0.049436	0.765777	0.014537	T	G	-0.001260	-0.094056	T	G	33.176047	30.785211	30.000609	33.617079
22	310	0.730878	0.411967	1.074025	0.068820	T	R	-0.008383	-0.610126	T	R	31.216949	25.998590	23.365471	30.063500
22	311	0.730878	0.330338	0.980151	0.081066	T	D	0.002297	0.163671	T	D	33.421244	31.088537	28.524122	32.783546
22	312	0.730878	0.439100	1.075476	0.094502	T	T	0.003092	0.221228	T	T	35.860860	35.289430	32.618045	36.471547
22	313	0.730878	0.426148	1.056966	0.100061	T	R	0.011622	0.839244	T	R	38.859978	39.756333	35.229327	39.756333
22	315	0.730878	0.410563	1.061855	0.079586	T	I	0.007187	0.517900	T	I	36.668991	37.404810	32.518644	37.404810
22	316	0.730878	0.613477	1.207511	0.136845	T	F	-0.001328	-0.098994	T	F	33.402754	29.784706	27.620139	33.310195
22	318	0.730878	0.528947	1.153875	0.105950	T	V	-0.003741	-0.273815	T	V	33.105884	33.732874	29.066590	34.170546
22	319	0.730878	0.024744	0.746367	0.009255	T	H	0.001638	0.115910	T	H	32.616374	32.094837	29.952990	33.267119
22	320	0.730878	0.227469	0.904569	0.053779	T	Q	0.006167	0.444014	T	Q	34.006637	35.009036	31.438449	35.009036
22	322	0.730878	0.752380	1.331901	0.151357	T	E	0.009905	0.714813	T	E	34.278693	35.100518	31.338401	35.100518
22	324	0.730878	0.301819	0.966653	0.066044	T	I	0.001606	0.113570	T	I	31.817804	32.144469	28.419595	32.148480
22	326	0.730878	0.409671	1.063684	0.076866	T	Q	-0.001115	-0.083578	T	Q	27.457274	26.267341	24.183628	26.282529
22	327	0.730878	0.445915	1.084291	0.092502	T	F	0.001886	0.133828	T	F	25.789434	21.811902	21.811902	24.940795
22	328	0.730878	0.730608	1.308127	0.153359	T	V	0.002325	0.165692	T	V	25.407766	23.906776	21.910692	24.174567
22	329	0.730878	0.526920	1.190973	0.066825	T	Y	-0.006431	-0.468713	T	Y	24.836596	23.438511	23.215597	24.414145
22	330	0.730878	0.535766	1.191756	0.074888	T	S	-0.003770	-0.275940	T	S	23.835958	21.164373	20.948344	21.693037
22	331	0.730878	0.793700	1.407501	0.117077	T	S	-0.017967	-1.304468	T	S	23.899920	22.748027	19.876668	23.598284
22	332	0.730878	0.374909	1.024672	0.081115	T	P	-0.000166	-0.014819	T	P	20.705143	18.285588	17.545296	19.028627
22	333	0.730878	0.433923	1.089019	0.075782	T	H	-0.000856	-0.064779	T	H	22.426259	20.840214	19.741618	22.394165
22	336	0.730878	0.726128	1.346376	0.110630	T	K	-0.006422	-0.468044	T	K	23.233484	21.749289	20.307686	22.590968
22	337	0.730878	0.216617	0.903779	0.043716	T	S	-0.002455	-0.180674	T	S	20.623875	16.553960	16.553960	18.220962
22	338	0.730878	0.846131	1.403946	0.173063	T	W	0.012708	0.917954	T	W	19.544710	12.123450	12.123450	17.756244
22	339	0.730878	0.718593	1.338660	0.110811	T	E	-0.010768	-0.782912	T	E	23.267935	22.357292	20.109071	23.249415
22	340	0.730878	0.694858	1.319357	0.106380	T	M	-0.025323	-1.837402	T	M	23.854431	22.125496	21.649436	22.677866
22	341	0.730878	0.462379	1.120556	0.072701	T	F	-0.002354	-0.173312	T	F	21.136337	16.739576	16.739576	18.792419
22	342	0.730878	0.527558	1.173270	0.085166	T	E	-0.009933	-0.722418	T	E	23.282642	19.346602	19.346602	22.686985
22	343	0.730878	0.712373	1.292406	0.150845	T	E	0.022526	1.629220	T	E	26.377670	25.335268	23.690710	25.881331
22	344	0.730878	0.402251	1.083649	0.049481	T	M	-0.008891	-0.646955	T	M	25.610285	22.382535	22.382535	23.715051
22	345	0.730878	0.596999	1.210096	0.117781	T	I	-0.000175	-0.015475	T	I	24.925113	22.855713	22.330716	23.180723
22	346	0.730878	0.794451	1.409157	0.116172	T	T	0.001016	0.070811	T	T	28.179168	26.835166	25.871915	27.894145
22	347	0.730878	0.815505	1.394053	0.152330	T	T	-0.017912	-1.300519	T	T	29.964417	28.318478	28.024583	28.878056
22	348	0.730878	0.515252	1.171013	0.075118	T	A	-0.028040	-2.034269	T	A	29.015872	27.058026	26.489051	27.100409
22	349	0.730878	0.313953	0.978121	0.066710	T	E	-0.004979	-0.363519	T	E	30.050946	25.970463	25.771979	29.066420
22	350	0.730878	0.700639	1.330074	0.101443	T	E	-0.014607	-1.061046	T	E	33.422722	31.856646	31.009991	33.095225
22	351	0.730878	0.547800	1.191635	0.087043	T	F	-0.015867	-1.152381	T	F	34.036402	32.511473	31.917589	32.550814
22	352	0.730878	0.561851	1.158879	0.133850	T	Y	0.015633	1.129847	T	Y	34.042554	30.325016	29.270892	32.524152
22	353	0.730878	0.600961	1.245293	0.086546	T	Q	-0.011177	-0.812562	T	Q	35.677617	32.330312	32.017515	34.896748
22	354	0.730878	0.736067	1.342404	0.124541	T	S	0.004560	0.327615	T	S	38.631183	37.258979	36.130203	38.169969
22	355	0.730878	0.048721	0.769636	0.009963	T	L	-0.005053	-0.368859	T	L	38.796231	36.328746	35.290015	37.492354
22	356	0.730878	0.527393	1.201394	0.056877	T	G	-0.012988	-0.943788	T	G	38.901240	37.532007	36.670614	38.660402
22	357	0.730878	0.262722	0.964965	0.028636	T	I	-0.008866	-0.645157	T	I	35.931919	34.300346	32.833509	34.981805
22	358	0.730878	0.258713	0.945957	0.043635	T	P	-0.001934	-0.142899	T	P	34.254501	35.021519	31.128248	35.021519
22	359	0.730878	0.234781	0.920327	0.045332	T	Y	-0.002280	-0.167962	T	Y	30.440984	28.863372	27.823836	29.866589
22	360	0.730878	0.190168	0.890995	0.030051	T	H	0.000595	0.040348	T	H	27.381265	25.898787	24.132309	27.450539
22	361	0.730878	0.440778	1.095843	0.075814	T	I	-0.005767	-0.420584	T	I	24.144225	22.485917	21.802919	23.977637
22	362	0.730878	0.487981	1.145367	0.073493	T	V	-0.004514	-0.329836	T	V	20.958682	20.107705	18.029826	21.286838
22	363	0.730878	0.784115	1.392791	0.122203	T	N	-0.024500	-1.777786	T	N	17.342410	14.672453	13.890679	17.023318
22	364	0.730878	0.555395	1.188116	0.098158	T	I	-0.023612	-1.713509	T	I	15.468036	15.331802	11.791606	15.722435
22	365	0.730878	0.406405	1.065231	0.072052	T	V	-0.014537	-1.055967	T	V	12.721330	13.761103	9.858028	13.761103
22	366	0.730878	0.421509	1.059848	0.092540	T	S	0.026850	1.942477	T	S	9.177160	8.361364	6.329251	8.361364
22	367	0.730878	0.242206	0.911142	0.061942	T	G	0.001550	0.109514	T	G	10.388883	8.165660	7.881649	11.049404
22	368	0.730878	0.239470	0.908560	0.061789	T	S	0.004229	0.303617	T	S	13.289044	14.886961	9.928524	14.886961
22	369	0.730878	0.422817	1.069305	0.084390	T	L	0.016633	1.202253	T	L	11.924944	10.167644	8.898670	10.780796
22	370	0.730878	0.326365	0.961904	0.095340	T	N	0.006169	0.444196	T	N	12.806453	13.778093	9.430063	13.778093
22	371	0.730878	0.756408	1.330768	0.156518	T	H	-0.026126	-1.895594	T	H	11.079719	9.729480	8.640914	10.943659
22	372	0.730878	0.693516	1.259266	0.165128	T	A	0.021120	1.527339	T	A	13.098866	13.644070	11.194829	13.644070
22	373	0.730878	0.477218	1.105506	0.102590	T	A	0.002846	0.203435	T	A	12.728940	12.671861	9.263801	12.671861
22	374	0.730878	0.682074	1.282611	0.130342	T	S	-0.004845	-0.353819	T	S	10.756795	9.111146	9.111146	10.161112
22	375	0.730878	0.415454	1.086435	0.059898	T	K	-0.017002	-1.234583	T	K	12.944343	12.549116	11.464066	12.867358
22	376	0.730878	0.445717	1.093987	0.082608	T	K	-0.018653	-1.354220	T	K	15.697527	15.171216	13.319082	15.171216
22	377	0.730878	0.435216	1.084707	0.081387	T	L	-0.004706	-0.343743	T	L	18.964278	18.422558	16.667880	19.308363
22	378	0.730878	0.015869	0.743290	0.003458	T	D	-0.001089	-0.081671	T	D	21.557144	19.649120	18.213898	21.146207
22	379	0.730878	0.435636	1.088329	0.078185	T	L	0.001416	0.099807	T	L	25.268283	25.911942	22.454706	25.911942
22	380	0.730878	0.040579	0.756657	0.014801	T	E	0.002512	0.179238	T	E	26.617277	22.925845	20.948677	26.013765
22	381	0.730878	0.472296	1.107835	0.095340	T	A	-0.000878	-0.066412	T	A	30.414761	31.171746	27.326644	31.171746
22	382	0.730878	0.127568	0.836330	0.022116	T	W	-0.001473	-0.109526	T	W	32.836036	33.510790	30.369990	33.646761
22	383	0.730878	0.600782	1.209985	0.121675	T	F	0.000466	0.030960	T	F	35.069796	32.713935	30.795156	34.712713
22	384	0.730878	0.108086	0.798329	0.040635	T	P	0.015281	1.104301	T	P	38.357587	37.848179	35.462614	39.632119
22	385	0.730878	0.515769	1.140689	0.105958	T	G	0.004402	0.316152	T	G	39.877165	37.921452	37.029976	40.145538
22	387	0.730878	0.618046	1.270523	0.078401	T	G	-0.002241	-0.165128	T	G	35.959605	34.054550	32.311231	36.367137
22	388	0.730878	0.727484	1.353928	0.104435	T	A	-0.013261	-0.963551	T	A	32.180216	32.036852	29.646593	32.036852
22	389	0.730878	0.302581	0.995380	0.038080	T	F	-0.001775	-0.131373	T	F	29.579044	28.850791	26.363601	28.850791
22	390	0.730878	0.504625	1.134840	0.100663	T	R	-0.021920	-1.590891	T	R	28.721823	30.102726	26.049490	30.102726
22	392	0.730878	0.497023	1.122313	0.105588	T	L	0.008876	0.640314	T	L	27.761941	28.731629	25.176479	28.731629
22	393	0.730878	0.564944	1.162637	0.133186	T	V	-0.004350	-0.317925	T	V	25.307445	24.598107	21.654850	25.450355
22	394	0.730878	0.022131	0.749687	0.003323	T	S	-0.003043	-0.223230	T	S	21.681797	20.684868	19.409081	20.684868
22	395	0.730878	0.528423	1.177132	0.082170	T	C	-0.014365	-1.043535	T	C	20.591974	20.526421	17.191850	20.684198
22	396	0.730878	0.106604	0.811731	0.025752	T	S	-0.000416	-0.032894	T	S	17.493747	16.304792	15.755119	16.304792
22	397	0.730878	0.428703	1.034695	0.124886	T	N	0.021521	1.556399	T	N	16.425060	14.987719	12.984604	15.309602
22	398	0.730878	0.497767	1.116455	0.112191	T	C	0.016200	1.170902	T	C	15.084530	14.776801	12.938979	14.776801
22	399	0.730878	0.596189	1.207049	0.120018	T	T	-0.002252	-0.165938	T	T	15.663446	11.588081	11.588081	13.110057
22	400	0.730878	0.240328	0.941489	0.029717	T	D	-0.008824	-0.642078	T	D	16.313765	12.253434	12.253434	14.983123
22	401	0.730878	0.325985	0.994183	0.062680	T	Y	-0.002174	-0.160299	T	Y	14.469782	9.500026	9.500026	12.154648
22	402	0.730878	0.024744	0.747264	0.008358	T	Q	0.000294	0.018520	T	Q	17.757903	16.443362	14.924482	17.148748
22	403	0.730878	0.274194	0.956002	0.049070	T	A	0.014185	1.024950	T	A	19.949371	18.352732	17.165476	18.637536
22	404	0.730878	0.118474	0.814848	0.034504	T	R	0.003368	0.241240	T	R	18.779509	12.451734	12.451734	15.983843
22	405	0.730878	0.192758	0.869965	0.053671	T	R	0.001227	0.086100	T	R	19.440398	16.839727	16.839727	17.477126
22	406	0.730878	0.503483	1.132467	0.101894	T	L	-0.002413	-0.177597	T	L	22.736202	20.651378	19.414635	21.621018
22	407	0.730878	0.587574	1.193405	0.125048	T	R	0.018699	1.351986	T	R	23.659398	21.957974	20.914805	23.260803
22	408	0.730878	0.451051	1.109623	0.072306	T	I	-0.003063	-0.224713	T	I	24.382706	22.290436	21.097773	22.714735
22	409	0.730878	0.178780	0.886449	0.023210	T	R	0.002629	0.187678	T	R	24.859149	23.147688	22.912260	24.081305
22	410	0.730878	0.462166	1.096303	0.096742	T	Y	0.016757	1.211236	T	Y	25.670289	22.646068	22.646068	23.223025
22	411	0.730878	0.521962	1.136105	0.116735	T	G	-0.003002	-0.220271	T	G	29.194791	27.148627	25.969774	27.656388
22	412	0.730878	0.836362	1.415555	0.151686	T	Q	0.002529	0.180478	T	Q	30.167478	26.080830	26.080830	27.759282
22	419	0.730878	0.685845	1.325715	0.091009	T	K	-0.014933	-1.084694	T	K	23.147485	16.691270	16.691270	20.259718
22	420	0.730878	0.754125	1.352673	0.132330	T	V	0.007442	0.536380	T	V	23.537846	21.766910	19.073613	22.451634
22	421	0.730878	0.798017	1.383826	0.145070	T	E	0.005226	0.375849	T	E	21.793136	18.775717	18.775717	20.619374
22	422	0.730878	0.504542	1.151639	0.083782	T	F	0.004739	0.340538	T	F	20.988794	17.508731	17.508731	18.501259
22	423	0.730878	0.443381	1.118813	0.055446	T	V	-0.006589	-0.480139	T	V	21.741897	21.152796	17.816207	21.522369
22	424	0.730878	0.219527	0.899865	0.050541	T	H	0.002907	0.207857	T	H	19.613915	14.693790	14.693790	17.924895
22	425	0.730878	0.311942	0.989185	0.053635	T	M	-0.013990	-1.016378	T	M	20.235645	19.027031	17.146070	19.071020
22	426	0.730878	0.167131	0.865683	0.032327	T	L	0.000674	0.046060	T	L	20.376734	18.588936	18.588936	19.657470
22	427	0.730878	0.052292	0.769615	0.013555	T	N	-0.000515	-0.040086	T	N	21.827352	18.387924	18.232966	20.699790
22	428	0.730878	0.418760	1.053128	0.096510	T	A	0.015207	1.099006	T	A	23.509884	22.879504	21.991882	22.879504
22	429	0.730878	0.221182	0.920034	0.032026	T	T	-0.021551	-1.564135	T	T	26.395180	25.006613	23.695944	25.830589
22	430	0.730878	0.465480	1.106597	0.089761	T	M	-0.008910	-0.648294	T	M	29.644952	29.917710	27.198999	29.917710
22	432	0.730878	0.212382	0.894290	0.048971	T	A	-0.000922	-0.069598	T	A	31.228788	29.716087	28.298448	29.716087
22	433	0.730878	0.591443	1.211920	0.110401	T	T	-0.003539	-0.259184	T	T	34.971323	34.999259	31.774799	35.400788
22	434	0.730878	0.587688	1.201846	0.116720	T	T	0.001361	0.095846	T	T	35.296289	33.261842	31.520706	34.670387
22	436	0.730878	0.647679	1.284574	0.093984	T	T	-0.016329	-1.185850	T	T	34.516668	32.910268	31.558070	34.229881
22	437	0.730878	0.476981	1.117991	0.089868	T	I	0.016420	1.186824	T	I	37.973476	38.356362	34.779083	38.356362
22	438	0.730878	0.540329	1.164552	0.106655	T	C	-0.001690	-0.125226	T	C	37.036213	35.881388	33.932077	35.881388
22	439	0.730878	0.278113	0.926643	0.082349	T	A	0.014660	1.059329	T	A	36.028142	34.747631	33.085733	34.747631
22	440	0.730878	0.314783	0.993932	0.051729	T	I	0.003628	0.260061	T	I	39.295172	38.547535	36.212512	39.502404
22	441	0.730878	0.329879	1.011581	0.049177	T	L	0.004227	0.303462	T	L	41.504459	41.412251	38.600923	41.412251
22	442	0.730878	0.015869	0.743954	0.002794	T	E	-0.001761	-0.130363	T	E	40.295642	37.880499	35.708730	39.073265
22	443	0.730878	0.306500	0.964795	0.072583	T	N	0.007003	0.504607	T	N	40.404640	37.018790	35.335929	39.313581
22	444	0.730878	0.477445	1.127206	0.081117	T	Y	0.011952	0.863145	T	Y	43.736913	41.201572	39.828715	43.600769
22	445	0.730878	0.182482	0.862874	0.050487	T	Q	0.000897	0.062236	T	Q	45.657651	42.849807	40.795514	45.155351
22	446	0.730878	0.609968	1.238733	0.102113	T	T	-0.001052	-0.079028	T	T	49.184108	49.230844	46.184284	49.978470
22	447	0.730878	0.626145	1.277555	0.079468	T	E	-0.011429	-0.830845	T	E	52.437267	53.720861	49.572262	53.720861
22	448	0.730878	0.271129	0.930359	0.071648	T	K	0.013513	0.976270	T	K	53.475081	54.037703	50.569224	54.037703
22	449	0.730878	0.451980	1.074101	0.108758	T	G	0.011847	0.855517	T	G	50.179299	48.295740	46.634354	50.123485
22	450	0.730878	0.295400	0.996592	0.029686	T	I	-0.003299	-0.241767	T	I	47.145628	44.701775	43.049449	45.829728
22	451	0.730878	0.755298	1.386106	0.100070	T	T	-0.008564	-0.623268	T	T	47.709554	47.619159	43.865776	47.619159
22	452	0.730878	0.302303	0.992659	0.040522	T	V	0.009948	0.717939	T	V	46.632846	46.464310	44.520704	47.230848
22	454	0.730878	0.538536	1.184416	0.084999	T	E	0.005545	0.398993	T	E	45.766241	45.307929	43.608784	45.345173
22	455	0.730878	0.418665	1.086237	0.063306	T	K	0.002081	0.147956	T	K	43.530080	41.192026	40.544278	41.527798
22	456	0.730878	0.054495	0.772673	0.012701	T	L	-0.001563	-0.115991	T	L	44.105880	40.797338	39.810805	42.926002
22	457	0.730878	0.596016	1.232539	0.094355	T	K	0.011032	0.796458	T	K	47.901164	48.091513	45.008169	48.144237
22	458	0.730878	0.477685	1.129004	0.079559	T	E	0.000105	0.004793	T	E	48.487381	46.229674	45.791922	47.186100
22	459	0.730878	0.277118	0.962683	0.045314	T	F	-0.007915	-0.576209	T	F	47.074987	43.130524	42.497341	44.962583
22	460	0.730878	0.551757	1.181525	0.101111	T	M	0.013149	0.949853	T	M	48.678407	46.169014	44.954656	48.180362
22	465	0.730878	0.835218	1.430780	0.135316	T	Q	-0.002503	-0.184131	T	Q	51.574785	51.939192	48.947832	51.988776
22	466	0.730878	0.631190	1.258145	0.103924	T	E	0.012413	0.896558	T	E	52.363885	53.493756	49.034214	53.493756
22	467	0.730878	0.820403	1.396938	0.154344	T	L	0.012680	0.915923	T	L	51.056852	51.471307	49.315022	51.471307
22	468	0.730878	0.356292	1.034753	0.052417	T	I	-0.000515	-0.040122	T	I	50.055851	46.295673	44.779099	48.443849
22	469	0.730878	0.825022	1.415508	0.140392	T	P	0.002931	0.209550	T	P	52.446682	52.495421	49.912232	53.780629
22	470	0.730878	0.764095	1.358991	0.135983	T	F	-0.005577	-0.406838	T	F	52.258069	48.535052	46.527689	52.196474
22	471	0.730878	0.844536	1.436402	0.139012	T	V	-0.003942	-0.288376	T	V	54.484229	53.108795	51.154782	54.441781
23	24	0.687691	0.747210	1.303801	0.131100	Q	E	0.004373	0.314075	Q	E	3.817883	5.352405	1.332265	5.389926
23	25	0.687691	0.720303	1.262413	0.145581	Q	K	0.013411	0.968839	Q	K	5.338049	7.163907	3.287479	7.163907
23	26	0.687691	0.295342	0.876063	0.106970	Q	R	0.044002	3.185176	Q	R	5.044049	4.389966	3.449510	5.768089
23	27	0.687691	0.663214	1.208074	0.142830	Q	F	0.012792	0.924034	Q	F	6.099215	8.439606	3.130219	8.439606
23	134	0.687691	0.884363	1.413633	0.158421	Q	E	-0.014183	-1.030346	Q	E	9.866539	6.462582	4.004843	9.509999
23	135	0.687691	0.470892	1.063085	0.095498	Q	I	0.021411	1.548447	Q	I	7.101393	3.520223	3.520223	6.541428
23	136	0.687691	0.153786	0.756393	0.085084	Q	G	0.028560	2.066432	Q	G	7.048276	4.143783	3.135538	7.391543
23	137	0.687691	0.150747	0.786199	0.052238	Q	N	0.009105	0.656860	Q	N	9.116309	8.444889	6.050674	11.132825
23	138	0.687691	0.608090	1.168961	0.126819	Q	L	0.012923	0.933473	Q	L	9.165121	8.854456	7.919307	10.897684
23	139	0.687691	0.564134	1.086652	0.165174	Q	L	0.040902	2.960604	Q	L	9.882512	8.383373	6.460000	10.420542
23	140	0.687691	0.668518	1.229420	0.126789	Q	H	-0.001774	-0.131291	Q	H	13.481603	14.836701	11.270534	15.865612
23	141	0.687691	0.608168	1.206821	0.089038	Q	P	-0.005228	-0.381582	Q	P	14.534402	15.893882	13.195400	17.001935
23	142	0.687691	0.635958	1.203793	0.119855	Q	S	-0.003822	-0.279720	Q	S	16.446538	18.262924	14.756020	19.162114
23	143	0.687691	0.336004	0.967369	0.056325	Q	V	-0.013307	-0.966860	Q	V	13.749714	12.831183	11.507161	14.046522
23	144	0.687691	0.170010	0.806214	0.051488	Q	P	0.000602	0.040841	Q	P	13.920330	16.335563	11.178180	16.543099
23	145	0.687691	0.713416	1.281166	0.119941	Q	I	-0.011702	-0.850608	Q	I	10.911158	10.505553	8.183594	11.774711
23	146	0.687691	0.170363	0.796953	0.061100	Q	S	0.007904	0.569865	Q	S	11.840888	14.719082	9.269225	14.719082
23	147	0.687691	0.819792	1.362808	0.144674	Q	N	-0.008598	-0.625716	Q	N	12.085114	12.390761	9.361804	12.905483
23	148	0.687691	0.558651	1.147881	0.098460	Q	D	0.004748	0.341250	Q	D	15.843703	17.957416	12.410742	17.957416
23	149	0.687691	0.416364	1.023698	0.080356	Q	E	0.001443	0.101784	Q	E	17.545330	16.866574	14.943747	19.024974
23	153	0.687691	0.202222	0.835096	0.054816	Q	N	-0.002635	-0.193693	Q	N	18.866528	17.886521	15.650522	20.693097
23	154	0.687691	0.643409	1.212932	0.118168	Q	K	-0.002119	-0.156311	Q	K	20.886897	21.842966	18.711443	21.958907
23	155	0.687691	0.552462	1.146375	0.093778	Q	V	-0.002303	-0.169667	Q	V	24.175963	26.060184	22.126247	26.886455
23	156	0.687691	0.554416	1.154285	0.087822	Q	E	-0.010832	-0.787584	Q	E	25.177236	22.596549	21.091567	25.971200
23	157	0.687691	0.549563	1.133633	0.103621	Q	R	-0.008785	-0.639247	Q	R	28.576473	27.046393	26.367565	30.337890
23	158	0.687691	0.739682	1.290071	0.137301	Q	I	0.002014	0.143125	Q	I	31.188148	31.088964	29.373175	33.013288
23	159	0.687691	0.648086	1.218176	0.117601	Q	W	-0.016487	-1.197237	Q	W	34.109963	34.035193	32.065104	35.359185
23	160	0.687691	0.283833	0.892234	0.079290	Q	G	-0.008668	-0.630750	Q	G	37.187527	36.314070	35.406823	38.618637
23	161	0.687691	0.755710	1.308745	0.134656	Q	D	-0.005536	-0.403839	Q	D	38.389384	40.164020	36.334319	41.277510
23	162	0.687691	0.784774	1.322238	0.150227	Q	C	-0.005104	-0.372550	Q	C	35.691311	34.048202	32.577368	35.665101
23	167	0.687691	0.627943	1.205999	0.109635	Q	K	-0.022123	-1.605594	Q	K	45.303969	46.407687	42.597759	47.737682
23	168	0.687691	0.616847	1.165401	0.139136	Q	Y	0.000735	0.050485	Q	Y	43.523565	43.973116	40.161819	45.466803
23	169	0.687691	0.650174	1.211809	0.126056	Q	S	-0.023022	-1.670764	Q	S	40.005023	37.586824	36.415868	40.349065
23	170	0.687691	0.061132	0.733897	0.014926	Q	H	-0.002933	-0.215306	Q	H	38.963476	34.074092	33.281704	38.654048
23	171	0.687691	0.749601	1.269765	0.167527	Q	V	-0.002843	-0.208774	Q	V	39.678686	37.015741	36.175147	40.152055
23	172	0.687691	0.476666	1.086044	0.078313	Q	D	-0.000911	-0.068779	Q	D	43.356882	42.853645	40.384417	44.910368
23	173	0.687691	0.321262	0.952249	0.056704	Q	L	0.001327	0.093359	Q	L	43.670390	41.431818	40.714696	43.937436
23	174	0.687691	0.571339	1.134706	0.124324	Q	V	-0.005025	-0.366861	Q	V	42.626486	39.694991	39.694991	42.140335
23	175	0.687691	0.691541	1.252812	0.126420	Q	V	-0.017937	-1.302308	Q	V	45.514782	43.026576	42.722134	46.309579
23	176	0.687691	0.842814	1.362632	0.167873	Q	M	0.000630	0.042842	Q	M	48.130911	45.895953	45.119541	48.930419
23	177	0.687691	0.446899	1.029251	0.105338	Q	V	-0.006479	-0.472185	Q	V	48.441348	45.866838	45.776789	48.504487
23	178	0.687691	0.518709	1.113282	0.093119	Q	D	-0.010057	-0.731394	Q	D	48.588946	48.280877	46.358923	50.918379
23	179	0.687691	0.654515	1.196985	0.145221	Q	G	0.004535	0.325767	Q	G	45.673745	44.127804	41.906617	46.487391
23	180	0.687691	0.665673	1.221555	0.131809	Q	F	-0.008968	-0.652543	Q	F	43.692373	38.305494	38.305494	43.614124
23	181	0.687691	0.252283	0.898857	0.041117	Q	E	-0.018759	-1.361878	Q	E	44.405574	43.626524	41.025120	45.975918
23	182	0.687691	0.753836	1.268389	0.173138	Q	G	0.004540	0.326129	Q	G	41.783581	40.230931	39.893512	42.384333
23	186	0.687691	0.489485	1.117734	0.059442	Q	A	-0.017498	-1.270526	Q	A	40.642514	38.962890	38.597769	41.243395
23	187	0.687691	0.435308	1.021486	0.101513	Q	V	0.002196	0.156287	Q	V	43.372331	42.744381	40.513540	45.201871
23	188	0.687691	0.501013	1.090898	0.097806	Q	V	0.009573	0.690766	Q	V	42.806628	40.604983	39.030005	43.498157
23	189	0.687691	0.393614	1.016510	0.064795	Q	A	0.000607	0.041199	Q	A	39.028911	36.153556	34.699431	38.702290
23	190	0.687691	0.104567	0.771292	0.020966	Q	G	-0.005847	-0.426413	Q	G	37.984205	35.739942	35.347050	38.247352
23	191	0.687691	0.499805	1.078077	0.109419	Q	S	0.006726	0.484528	Q	S	36.365744	32.523762	32.523762	36.038004
23	192	0.687691	0.319421	0.943412	0.063699	Q	R	-0.012742	-0.925953	Q	R	35.055385	28.462615	28.243791	34.025524
23	193	0.687691	0.306905	0.887053	0.107543	Q	G	0.024304	1.758045	Q	G	37.308959	35.395107	34.720309	37.775456
23	194	0.687691	0.549398	1.105824	0.131265	Q	Y	-0.003044	-0.223312	Q	Y	39.569560	34.100341	34.100341	39.452923
23	195	0.687691	0.571858	1.143805	0.115744	Q	F	0.002231	0.158875	Q	F	42.524079	41.769374	39.727260	44.499131
23	196	0.687691	0.315228	0.936262	0.066657	Q	L	-0.011718	-0.851730	Q	L	42.595122	38.962050	38.962050	42.237496
23	197	0.687691	0.571560	1.157040	0.102210	Q	K	-0.006789	-0.494612	Q	K	46.263464	45.330877	43.053806	47.884629
23	198	0.687691	0.398667	1.020094	0.066264	Q	G	-0.006838	-0.498200	Q	G	48.730753	46.926210	45.908501	49.522647
23	199	0.687691	0.740062	1.276728	0.151024	Q	V	-0.007089	-0.516408	Q	V	47.796953	46.275527	44.476822	49.169736
23	200	0.687691	0.483497	1.080487	0.090702	Q	L	0.010574	0.763298	Q	L	43.984011	41.419355	40.724848	44.065991
23	201	0.687691	0.333300	0.931924	0.089067	Q	V	0.011815	0.853217	Q	V	44.206962	42.974285	41.836954	45.976440
23	202	0.687691	0.667924	1.214266	0.141349	Q	F	-0.005118	-0.373553	Q	F	45.889083	45.505023	42.996524	48.179441
23	203	0.687691	0.139482	0.781822	0.045352	Q	L	0.007401	0.533396	Q	L	43.322851	39.987568	39.878235	44.009577
23	204	0.687691	0.539853	1.098398	0.129146	Q	E	-0.008344	-0.607329	Q	E	40.446733	36.557785	36.557785	40.997957
23	205	0.687691	0.668070	1.186555	0.169205	Q	Q	-0.003346	-0.245198	Q	Q	42.500707	40.033112	40.033112	44.674994
23	206	0.687691	0.131828	0.799735	0.019783	Q	A	-0.004425	-0.323336	Q	A	43.123803	42.158439	40.079934	44.799171
23	207	0.687691	0.224859	0.881165	0.031384	Q	L	-0.004029	-0.294656	Q	L	39.405851	36.551898	36.519034	39.459418
23	208	0.687691	0.710545	1.263366	0.134870	Q	I	-0.017713	-1.286082	Q	I	38.716697	36.047734	36.047734	39.853409
23	209	0.687691	0.693075	1.244924	0.135841	Q	Q	0.001056	0.073711	Q	Q	41.724334	41.205223	38.839621	44.072222
23	210	0.687691	0.427336	1.024959	0.090067	Q	Y	0.019287	1.394596	Q	Y	40.737614	38.078390	37.717212	41.880892
23	211	0.687691	0.550013	1.078270	0.159434	Q	A	0.025829	1.868545	Q	A	37.036146	34.224424	34.224424	36.972554
23	212	0.687691	0.475278	1.065697	0.097272	Q	L	0.002171	0.154494	Q	L	38.019406	34.751803	34.751803	39.587870
23	213	0.687691	0.474873	1.046094	0.116471	Q	R	0.020791	1.503542	Q	R	40.744636	40.202331	37.933586	43.006803
23	215	0.687691	0.658337	1.182505	0.163523	Q	L	0.006769	0.487623	Q	L	35.961896	31.110503	31.110503	35.870958
23	216	0.687691	0.867753	1.413863	0.141580	Q	G	-0.015953	-1.158549	Q	G	38.676398	36.692267	35.856681	39.577110
23	217	0.687691	0.733284	1.304445	0.116530	Q	S	-0.007661	-0.557832	Q	S	40.538714	38.845888	37.973180	42.314214
23	218	0.687691	0.681913	1.262356	0.107247	Q	R	-0.020297	-1.473320	Q	R	37.450057	33.301962	33.301962	37.355067
23	219	0.687691	0.226805	0.849417	0.065078	Q	G	0.008091	0.583383	Q	G	37.078018	35.190700	33.886833	37.970502
23	220	0.687691	0.292776	0.936280	0.044186	Q	Y	-0.013094	-0.951430	Q	Y	34.874086	28.578586	28.578586	35.134099
23	221	0.687691	0.698939	1.259948	0.126682	Q	I	-0.001099	-0.082430	Q	I	36.013562	33.229665	32.116438	36.540808
23	222	0.687691	0.570732	1.106350	0.152073	Q	P	0.002290	0.163095	Q	P	36.482788	35.425961	33.759872	38.566922
23	223	0.687691	0.651697	1.222362	0.117027	Q	I	0.000823	0.056847	Q	I	35.185987	30.084079	30.084079	34.710527
23	224	0.687691	0.831978	1.340184	0.179484	Q	Y	0.004663	0.335040	Q	Y	35.865290	34.487811	32.293297	37.807373
23	225	0.687691	0.472561	1.068295	0.091957	Q	T	0.009941	0.717431	Q	T	33.404387	28.601047	28.601047	32.296755
23	226	0.687691	0.008886	0.693734	0.002842	Q	P	-0.000413	-0.032690	Q	P	33.608056	30.090626	28.441236	33.500034
23	227	0.687691	0.769756	1.289417	0.168030	Q	F	0.013577	0.980886	Q	F	32.523446	30.615545	27.961335	33.876681
23	228	0.687691	0.510753	1.095548	0.102896	Q	F	0.001677	0.118715	Q	F	31.345962	29.047598	27.646984	32.319072
23	229	0.687691	0.456458	1.034984	0.109164	Q	M	0.005938	0.427464	Q	M	29.437607	22.889748	22.889748	28.099323
23	230	0.687691	0.537592	1.141432	0.083851	Q	R	-0.011675	-0.848664	Q	R	29.580132	26.696007	23.678223	29.992999
23	231	0.687691	0.779130	1.300362	0.166459	Q	K	0.013098	0.946167	Q	K	26.974393	22.853519	21.320200	27.011158
23	232	0.687691	0.695344	1.257212	0.125823	Q	E	-0.001503	-0.111696	Q	E	26.188809	23.345010	20.816857	26.892002
23	233	0.687691	0.688588	1.267248	0.109030	Q	V	-0.024092	-1.748239	Q	V	25.549915	23.007080	20.102492	26.617372
23	234	0.687691	0.532475	1.119132	0.101034	Q	M	-0.009133	-0.664455	Q	M	23.844279	20.567036	18.036351	24.456547
23	235	0.687691	0.801643	1.336714	0.152620	Q	Q	-0.010028	-0.729339	Q	Q	21.120762	17.952359	15.458168	21.120896
23	236	0.687691	0.386189	0.963623	0.110256	Q	E	0.014434	1.042956	Q	E	20.377538	17.959154	15.579277	21.321048
23	237	0.687691	0.542279	1.125439	0.104531	Q	V	-0.012653	-0.919458	Q	V	19.952149	17.979760	15.610942	21.421728
23	238	0.687691	0.372442	0.954750	0.105383	Q	A	-0.000908	-0.068550	Q	A	18.396135	16.328114	14.094653	19.603247
23	239	0.687691	0.642646	1.169871	0.160466	Q	Q	-0.000525	-0.040806	Q	Q	15.529606	9.703568	9.703568	14.149047
23	240	0.687691	0.427001	0.994610	0.120082	Q	L	0.013714	0.990789	Q	L	16.481899	11.833558	11.833558	15.499723
23	241	0.687691	0.387796	0.962846	0.112641	Q	S	0.006061	0.436366	Q	S	16.200699	12.035250	12.035250	15.078081
23	242	0.687691	0.721571	1.175781	0.233481	Q	Q	0.031806	2.301592	Q	Q	18.689854	14.158781	14.158781	18.742206
23	243	0.687691	0.540725	1.042300	0.186116	Q	F	0.038659	2.798072	Q	F	21.064093	16.837138	16.837138	20.734639
23	244	0.687691	0.699870	1.248541	0.139021	Q	D	-0.010613	-0.771703	Q	D	20.969821	15.190524	15.190524	19.675138
23	245	0.687691	0.541554	1.129428	0.099817	Q	E	-0.011906	-0.865358	Q	E	21.623595	16.164858	16.164858	20.868279
23	246	0.687691	0.644798	1.203223	0.129265	Q	E	-0.009097	-0.661848	Q	E	22.747154	18.239535	18.239535	21.926329
23	247	0.687691	0.762366	1.269935	0.180122	Q	L	0.006459	0.465176	Q	L	24.607349	19.247821	19.247821	24.040515
23	248	0.687691	0.443182	1.010954	0.119919	Q	Y	0.007548	0.544092	Q	Y	28.210543	26.605544	24.188644	29.503192
23	249	0.687691	0.717115	1.262618	0.142188	Q	K	-0.019779	-1.435738	Q	K	29.515183	25.839632	25.839632	29.114629
23	250	0.687691	0.752068	1.286067	0.153692	Q	V	-0.010829	-0.787349	Q	V	32.743938	29.108453	28.222155	32.828195
23	251	0.687691	0.829284	1.358722	0.158253	Q	I	-0.006218	-0.453249	Q	I	35.324388	30.199699	30.199699	35.516837
23	264	0.687691	0.584697	1.179964	0.092424	Q	D	-0.021335	-1.548474	Q	D	34.998028	29.893047	29.893047	34.935554
23	265	0.687691	0.564958	1.134113	0.118536	Q	E	0.000041	0.000187	Q	E	31.837959	26.019524	26.019524	30.489804
23	266	0.687691	0.492431	1.059488	0.120634	Q	K	0.004271	0.306639	Q	K	30.707317	28.498099	26.560264	31.690198
23	267	0.687691	0.619320	1.152100	0.154911	Q	Y	0.008630	0.622436	Q	Y	28.449467	22.533477	22.533477	26.868469
23	268	0.687691	0.118134	0.776196	0.029629	Q	L	0.001568	0.110802	Q	L	29.365901	27.125571	24.098914	30.215939
23	269	0.687691	0.395827	1.017138	0.066380	Q	I	-0.011810	-0.858431	Q	I	27.375413	24.875807	24.267442	28.147167
23	270	0.687691	0.381584	0.955268	0.114007	Q	A	0.019506	1.410429	Q	A	25.519326	21.662085	21.662085	24.675335
23	271	0.687691	0.057009	0.732069	0.012631	Q	T	-0.002116	-0.156069	Q	T	25.548553	20.795743	20.795743	24.747791
23	272	0.687691	0.296405	0.917593	0.066503	Q	S	0.014648	1.058500	Q	S	27.656775	26.044166	23.958809	29.251745
23	273	0.687691	0.008886	0.695324	0.001252	Q	E	-0.002123	-0.156627	Q	E	24.414102	16.860626	16.860626	23.703681
23	274	0.687691	0.454064	1.027940	0.113815	Q	Q	-0.005055	-0.369002	Q	Q	24.082813	19.065829	19.065829	24.315341
23	275	0.687691	0.459318	1.071373	0.075636	Q	P	-0.011887	-0.863992	Q	P	27.616017	23.999840	23.403255	29.141469
23	276	0.687691	0.356928	0.968510	0.076109	Q	I	0.008966	0.646806	Q	I	27.793428	25.055337	23.829060	28.378401
23	277	0.687691	0.642344	1.156446	0.173589	Q	A	0.015901	1.149281	Q	A	24.599129	20.170456	20.170456	23.557879
23	278	0.687691	0.525134	1.115138	0.097687	Q	A	-0.017767	-1.290029	Q	A	26.420145	23.172186	22.582568	26.614158
23	279	0.687691	0.573112	1.161165	0.099638	Q	L	-0.009307	-0.677095	Q	L	29.662426	26.992636	25.109492	30.373362
23	280	0.687691	0.529948	1.123912	0.093727	Q	H	-0.013212	-0.959958	Q	H	29.124576	25.927039	24.759429	29.175331
23	281	0.687691	0.684245	1.249235	0.122702	Q	R	-0.013235	-0.961650	Q	R	27.493368	22.947339	22.947339	27.370352
23	282	0.687691	0.483968	1.117174	0.054484	Q	D	-0.016523	-1.199881	Q	D	28.431390	25.646004	24.400232	28.866179
23	283	0.687691	0.408888	1.008006	0.088572	Q	E	-0.004518	-0.330091	Q	E	30.162579	27.442863	25.682261	30.579807
23	284	0.687691	0.545290	1.092028	0.140953	Q	W	0.013922	1.005884	Q	W	30.766690	26.784485	26.784485	31.649517
23	285	0.687691	0.397429	1.018425	0.066695	Q	L	0.001606	0.113596	Q	L	30.871260	26.035680	26.035680	30.108799
23	289	0.687691	0.681544	1.286459	0.082776	Q	D	-0.026152	-1.897482	Q	D	34.694468	32.202022	31.372988	35.058894
23	290	0.687691	0.156222	0.805197	0.038716	Q	L	-0.007618	-0.554689	Q	L	31.391209	26.536552	26.536552	30.812482
23	291	0.687691	0.026640	0.708988	0.005344	Q	P	-0.003970	-0.290393	Q	P	30.431339	28.012758	28.012758	30.631957
23	292	0.687691	0.619308	1.194986	0.112013	Q	I	0.006213	0.447379	Q	I	31.303022	28.889636	27.215108	31.886675
23	293	0.687691	0.516027	1.114447	0.089271	Q	K	-0.011998	-0.872022	Q	K	31.167913	29.307587	28.990776	32.519096
23	294	0.687691	0.505114	1.107000	0.085804	Q	Y	-0.010856	-0.789335	Q	Y	31.521979	27.874898	27.874898	31.525057
23	295	0.687691	0.595661	1.159940	0.123412	Q	A	0.008804	0.635097	Q	A	32.740766	31.827841	30.251974	34.849724
23	296	0.687691	0.348894	0.959291	0.077294	Q	G	0.000328	0.020995	Q	G	31.600716	29.113883	29.113883	32.285286
23	297	0.687691	0.702703	1.262699	0.127694	Q	L	-0.013922	-1.011427	Q	L	33.817545	32.807361	30.567937	35.962798
23	298	0.687691	0.262847	0.885525	0.065013	Q	S	0.004154	0.298185	Q	S	33.095176	28.057470	28.057470	32.532920
23	299	0.687691	0.610308	1.144882	0.153116	Q	T	0.013239	0.956358	Q	T	33.025564	31.611385	28.720765	34.684891
23	300	0.687691	0.185719	0.845290	0.028119	Q	C	-0.006540	-0.476585	Q	C	29.623269	26.263060	26.263060	29.231409
23	301	0.687691	0.116052	0.781722	0.022020	Q	F	0.004562	0.327740	Q	F	29.209841	27.262287	24.406860	30.222109
23	303	0.687691	0.536292	1.109105	0.114878	Q	Q	-0.001637	-0.121397	Q	Q	26.833764	23.869463	23.869463	26.480799
23	305	0.687691	0.324177	0.948169	0.063699	Q	V	-0.018213	-1.322348	Q	V	24.562947	21.879973	21.851277	24.342365
23	306	0.687691	0.134540	0.796467	0.025764	Q	G	-0.015338	-1.114031	Q	G	22.004613	20.340703	20.340703	22.402515
23	307	0.687691	0.393531	1.021387	0.059835	Q	S	-0.012882	-0.936090	Q	S	24.847661	23.737906	22.326925	25.493134
23	309	0.687691	0.049436	0.724944	0.012183	Q	G	-0.005531	-0.403516	Q	G	30.995940	29.169295	28.353756	31.571860
23	310	0.687691	0.411967	1.040722	0.058935	Q	R	-0.027637	-2.005091	Q	R	29.379560	23.792502	22.576313	28.580503
23	311	0.687691	0.330338	0.936977	0.081052	Q	D	-0.007276	-0.529895	Q	D	31.872987	28.785632	27.772815	31.972924
23	312	0.687691	0.439100	1.035001	0.091789	Q	T	-0.010714	-0.778992	Q	T	34.042501	31.731876	31.295708	34.865412
23	313	0.687691	0.426148	1.013859	0.099980	Q	R	0.000809	0.055836	Q	R	37.249600	37.071901	34.307859	38.718188
23	315	0.687691	0.410563	1.003100	0.095153	Q	I	0.013967	1.009164	Q	I	35.493867	34.974970	32.129788	37.236514
23	316	0.687691	0.613477	1.120106	0.181062	Q	F	0.026121	1.889682	Q	F	32.367503	28.046205	27.493382	33.168739
23	318	0.687691	0.528947	1.090309	0.126329	Q	V	0.003326	0.238166	Q	V	31.558718	30.863069	27.855525	33.493731
23	319	0.687691	0.024744	0.704700	0.007734	Q	H	-0.000807	-0.061250	Q	H	30.882958	28.124089	28.124089	32.010401
23	320	0.687691	0.227469	0.870993	0.044167	Q	Q	-0.009222	-0.670939	Q	Q	32.594973	31.630829	29.911990	34.389282
23	322	0.687691	0.752380	1.284564	0.155507	Q	E	-0.003112	-0.228241	Q	E	33.642019	32.899703	30.631670	35.811040
23	324	0.687691	0.301819	0.911484	0.078025	Q	I	0.005767	0.415017	Q	I	31.942787	31.102499	28.157081	33.997195
23	326	0.687691	0.409671	1.021775	0.075587	Q	Q	-0.011858	-0.861875	Q	Q	28.239442	26.275601	23.873609	29.071007
23	327	0.687691	0.445915	1.037234	0.096372	Q	F	-0.005241	-0.382507	Q	F	26.611290	20.784226	20.784226	27.354866
23	328	0.687691	0.730608	1.260928	0.157371	Q	V	-0.011991	-0.871565	Q	V	26.701043	24.844274	22.500901	27.637023
23	329	0.687691	0.526920	1.132939	0.081672	Q	Y	-0.000474	-0.037135	Q	Y	26.235347	23.004857	23.004857	27.628426
23	330	0.687691	0.535766	1.142441	0.081015	Q	S	-0.007189	-0.523617	Q	S	25.744921	23.226359	22.794041	25.763197
23	331	0.687691	0.793700	1.341410	0.139980	Q	S	-0.011452	-0.832494	Q	S	26.135912	25.709755	22.900331	28.003529
23	332	0.687691	0.374909	0.960216	0.102384	Q	P	0.011238	0.811442	Q	P	23.104702	21.118930	21.118930	23.302873
23	333	0.687691	0.433923	1.045123	0.076492	Q	H	-0.009447	-0.687234	Q	H	25.221009	24.741328	23.354198	27.167398
23	336	0.687691	0.726128	1.289701	0.124118	Q	K	-0.007139	-0.519987	Q	K	25.911337	25.247841	23.968531	27.314665
23	337	0.687691	0.216617	0.856357	0.047950	Q	S	-0.003824	-0.279841	Q	S	22.998474	19.831070	19.831070	22.665017
23	338	0.687691	0.846131	1.348299	0.185523	Q	W	0.005708	0.410763	Q	W	22.167002	15.793769	15.555853	22.656638
23	339	0.687691	0.718593	1.284073	0.122211	Q	E	-0.014122	-1.025938	Q	E	25.909927	26.293814	23.721123	28.085094
23	340	0.687691	0.694858	1.228249	0.154300	Q	M	0.006615	0.476471	Q	M	26.055726	24.579121	24.150046	26.896509
23	341	0.687691	0.462379	1.066467	0.083602	Q	F	-0.000561	-0.043420	Q	F	23.188029	18.769652	18.769652	22.983275
23	342	0.687691	0.527558	1.115671	0.099578	Q	E	-0.007062	-0.514439	Q	E	25.510374	22.883198	22.246618	27.097834
23	343	0.687691	0.712373	1.253833	0.146231	Q	E	0.002339	0.166656	Q	E	28.454687	27.925816	26.409537	30.067254
23	344	0.687691	0.402251	1.031834	0.058108	Q	M	-0.007347	-0.535091	Q	M	27.230090	23.324232	23.324232	27.219345
23	345	0.687691	0.596999	1.152081	0.132608	Q	I	0.000337	0.021655	Q	I	26.472943	24.108633	24.108633	26.658672
23	346	0.687691	0.794451	1.373586	0.108555	Q	T	-0.020576	-1.493497	Q	T	29.936612	29.457297	27.854257	31.750908
23	347	0.687691	0.815505	1.342708	0.160488	Q	T	-0.030415	-2.206330	Q	T	31.466824	29.880138	29.687598	32.282652
23	348	0.687691	0.515252	1.094866	0.108077	Q	A	-0.007599	-0.553349	Q	A	30.154008	27.688990	27.688990	29.927403
23	349	0.687691	0.313953	0.933957	0.067687	Q	E	-0.012702	-0.923032	Q	E	31.396858	28.150067	27.969309	32.344382
23	350	0.687691	0.700639	1.268587	0.119743	Q	E	-0.010390	-0.755529	Q	E	34.873367	34.212897	32.719750	36.523543
23	351	0.687691	0.547800	1.118159	0.117332	Q	F	0.001932	0.137208	Q	F	35.112497	32.845385	32.845385	35.289636
23	352	0.687691	0.561851	1.120910	0.128632	Q	Y	-0.003932	-0.287668	Q	Y	34.934796	30.227226	30.227226	34.950073
23	353	0.687691	0.600961	1.177441	0.111210	Q	Q	0.001628	0.115154	Q	Q	36.874525	34.359266	34.175673	37.960363
23	354	0.687691	0.736067	1.285972	0.137785	Q	S	0.003244	0.232238	Q	S	39.770861	37.978189	37.753463	41.086619
23	355	0.687691	0.048721	0.723428	0.012984	Q	L	-0.003855	-0.282058	Q	L	39.582489	36.198774	36.198774	39.765793
23	356	0.687691	0.527393	1.143373	0.071710	Q	G	-0.006634	-0.483390	Q	G	39.761067	39.050844	38.082715	41.070919
23	357	0.687691	0.262722	0.914711	0.035703	Q	I	-0.006351	-0.462898	Q	I	36.603407	34.380970	34.013946	37.023489
23	358	0.687691	0.258713	0.901479	0.044925	Q	P	-0.006174	-0.450100	Q	P	35.038469	35.756893	32.280262	37.106521
23	359	0.687691	0.234781	0.876022	0.046449	Q	Y	-0.006940	-0.505606	Q	Y	31.244496	30.066064	29.515275	32.133322
[truncated: 4,683,865 more chars]
